# Supplementary material for: Notes on the genus Theopropus Saussure (Mantodea, Hymenopodidae) from China, with description of a new species from the Himalayas
Source: Zookeys. 2021 Jul 23;1049:163–82. doi: 10.3897/zookeys.1049.65295 (PMC8324580; doi:10.3897/zookeys.1049.65295)
Supplement: XML Treatment for Theopropus [file zookeys.1049.65295-treatment1.xml]

<!DOCTYPE tp:taxon-treatment
  PUBLIC "-//TaxonX//DTD Taxonomic Treatment Publishing DTD v0 20100105//EN" "tax-treatment-NSO.dtd">
<tp:taxon-treatment xmlns:tp="http://www.plazi.org/taxpub"><tp:treatment-meta><kwd-group><label>Taxon classification</label><kwd><named-content xmlns:xlink="http://www.w3.org/1999/xlink" content-type="kingdom">Animalia</named-content></kwd><kwd><named-content xmlns:xlink="http://www.w3.org/1999/xlink" content-type="order">Mantodea</named-content></kwd><kwd><named-content xmlns:xlink="http://www.w3.org/1999/xlink" content-type="family">Hymenopodidae</named-content></kwd></kwd-group><mixed-citation publication-type="journal"><person-group><name><surname>Wu</surname><given-names>Chao</given-names></name><name><surname>Liu</surname><given-names>Chun-Xiang</given-names></name></person-group><article-title>Notes on the genus <italic><tp:taxon-name><tp:taxon-name-part taxon-name-part-type="genus" reg="Theopropus">Theopropus</tp:taxon-name-part></tp:taxon-name></italic> Saussure (<tp:taxon-name><tp:taxon-name-part taxon-name-part-type="order">Mantodea</tp:taxon-name-part></tp:taxon-name>, <tp:taxon-name><tp:taxon-name-part taxon-name-part-type="family">Hymenopodidae</tp:taxon-name-part></tp:taxon-name>) from China, with description of a new species from the Himalayas</article-title><source>Zookeys</source><day>23</day><month>7</month><year>2021</year><volume>1049</volume><fpage>163</fpage><lpage>182</lpage><pub-id pub-id-type="doi">10.3897/zookeys.1049.65295</pub-id></mixed-citation></tp:treatment-meta><tp:nomenclature><label>Genus</label><tp:taxon-name><object-id xmlns:xlink="http://www.w3.org/1999/xlink" content-type="arpha" xlink:type="simple">CB03A961-1912-51B7-BC50-42F4177E6650</object-id>
                <tp:taxon-name-part taxon-name-part-type="genus" reg="Theopropus">Theopropus</tp:taxon-name-part>
              </tp:taxon-name><tp:taxon-authority>Saussure, 1898</tp:taxon-authority><xref ref-type="fig" rid="F1">Figs 1</xref><xref ref-type="fig" rid="F2">, 2</xref><xref ref-type="fig" rid="F3">, 3</xref><xref ref-type="fig" rid="F4">, 4</xref><xref ref-type="fig" rid="F5">, 5</xref><xref ref-type="fig" rid="F6">, 6</xref><xref ref-type="fig" rid="F7">, 7</xref><xref ref-type="fig" rid="F8">, 8</xref><xref ref-type="fig" rid="F9">, 9</xref><xref ref-type="fig" rid="F10">, 10</xref><xref ref-type="fig" rid="F11">, 11</xref><xref ref-type="fig" rid="F12">, 12</xref><xref ref-type="fig" rid="F13">, 13</xref><xref ref-type="fig" rid="F14">, 14</xref><tp:nomenclature-citation-list><tp:nomenclature-citation><tp:taxon-name>
                    <tp:taxon-name-part taxon-name-part-type="genus" reg="Theopropus">Theopropus</tp:taxon-name-part>
                  </tp:taxon-name><comment>Saussure, 1898: 204; <xref ref-type="bibr" rid="B12">Kirby 1904</xref>: 293; <xref ref-type="bibr" rid="B9">Giglio-Tos 1915</xref>: 106; <xref ref-type="bibr" rid="B10">Giglio-Tos 1927</xref>: 561; <xref ref-type="bibr" rid="B2">Beier 1934</xref>: 27; <xref ref-type="bibr" rid="B3">Beier 1942</xref>: 152; <xref ref-type="bibr" rid="B4">Beier 1964</xref>: 939; <xref ref-type="bibr" rid="B5">Beier 1968</xref>: 6; <xref ref-type="bibr" rid="B8">Ehrmann 2002</xref>: 353; <xref ref-type="bibr" rid="B14">Otte and Spearman 2005</xref>: 99; <xref ref-type="bibr" rid="B25">Zhu et al. 2012</xref>: 52; <xref ref-type="bibr" rid="B18">Schwarz and Konopik 2014</xref>: 145; <xref ref-type="bibr" rid="B19">Schwarz and Roy 2019</xref>: 118, 152.</comment></tp:nomenclature-citation></tp:nomenclature-citation-list></tp:nomenclature><tp:treatment-sec sec-type="type species" id="SECID0E1CAE"><title>Type species.</title><p><italic><tp:taxon-name><tp:taxon-name-part taxon-name-part-type="genus" reg="Blepharis">Blepharis</tp:taxon-name-part> <tp:taxon-name-part taxon-name-part-type="species" reg="elegans">elegans</tp:taxon-name-part></tp:taxon-name></italic> Westwood, 1832</p><fig id="F1" position="float" orientation="portrait"><object-id xmlns:xlink="http://www.w3.org/1999/xlink" content-type="doi" xlink:type="simple">10.3897/zookeys.1049.65295.figure1</object-id><object-id xmlns:xlink="http://www.w3.org/1999/xlink" content-type="arpha" xlink:type="simple">BB954C26-32C3-5F25-A320-0115FB193F2A</object-id><label>Figure 1.</label><caption><p>Female <italic><tp:taxon-name><tp:taxon-name-part taxon-name-part-type="genus" reg="Theopropus">Theopropus</tp:taxon-name-part> <tp:taxon-name-part taxon-name-part-type="species" reg="sinecus">sinecus</tp:taxon-name-part> <tp:taxon-name-part taxon-name-part-type="subspecies" reg="sinecus">sinecus</tp:taxon-name-part></tp:taxon-name></italic> in natural habitat, from Guangxi.</p></caption><graphic xmlns:xlink="http://www.w3.org/1999/xlink" xlink:href="zookeys-1049-163-g001.jpg" position="float" orientation="portrait" xlink:type="simple" id="oo_569707.jpg"><uri content-type="original_file" xlink:type="simple">https://binary.pensoft.net/fig/569707</uri></graphic></fig><fig id="F2" position="float" orientation="portrait"><object-id xmlns:xlink="http://www.w3.org/1999/xlink" content-type="doi" xlink:type="simple">10.3897/zookeys.1049.65295.figure2</object-id><object-id xmlns:xlink="http://www.w3.org/1999/xlink" content-type="arpha" xlink:type="simple">ED90F3B4-4A7A-5285-B882-4979C5D02EC6</object-id><label>Figure 2.</label><caption><p>Male <italic><tp:taxon-name><tp:taxon-name-part taxon-name-part-type="genus" reg="Theopropus">Theopropus</tp:taxon-name-part></tp:taxon-name></italic> spp. body in dorsal view <bold>A</bold><italic><tp:taxon-name><tp:taxon-name-part taxon-name-part-type="genus" reg="Theopropus">T.</tp:taxon-name-part> <tp:taxon-name-part taxon-name-part-type="species" reg="sinecus">sinecus</tp:taxon-name-part> <tp:taxon-name-part taxon-name-part-type="subspecies" reg="sinecus">sinecus</tp:taxon-name-part></tp:taxon-name></italic> from Guangxi <bold>B</bold><italic><tp:taxon-name><tp:taxon-name-part taxon-name-part-type="genus" reg="Theopropus">T.</tp:taxon-name-part> <tp:taxon-name-part taxon-name-part-type="species" reg="xishiae">xishiae</tp:taxon-name-part></tp:taxon-name></italic> sp. nov. paratype <bold>C</bold><italic><tp:taxon-name><tp:taxon-name-part taxon-name-part-type="genus" reg="Theopropus">T.</tp:taxon-name-part></tp:taxon-name></italic> sp. from Yunnan.</p></caption><graphic xmlns:xlink="http://www.w3.org/1999/xlink" xlink:href="zookeys-1049-163-g002.jpg" position="float" orientation="portrait" xlink:type="simple" id="oo_569708.jpg"><uri content-type="original_file" xlink:type="simple">https://binary.pensoft.net/fig/569708</uri></graphic></fig><fig id="F3" position="float" orientation="portrait"><object-id xmlns:xlink="http://www.w3.org/1999/xlink" content-type="doi" xlink:type="simple">10.3897/zookeys.1049.65295.figure3</object-id><object-id xmlns:xlink="http://www.w3.org/1999/xlink" content-type="arpha" xlink:type="simple">88E3A061-3187-5D9B-9757-8CB685AE77A5</object-id><label>Figure 3.</label><caption><p>Female <italic><tp:taxon-name><tp:taxon-name-part taxon-name-part-type="genus" reg="Theopropus">Theopropus</tp:taxon-name-part></tp:taxon-name></italic> spp. body in dorsal view <bold>A</bold><italic><tp:taxon-name><tp:taxon-name-part taxon-name-part-type="genus" reg="Theopropus">T.</tp:taxon-name-part> <tp:taxon-name-part taxon-name-part-type="species" reg="sinecus">sinecus</tp:taxon-name-part> <tp:taxon-name-part taxon-name-part-type="subspecies" reg="sinecus">sinecus</tp:taxon-name-part></tp:taxon-name></italic> from Guangxi <bold>B</bold><italic><tp:taxon-name><tp:taxon-name-part taxon-name-part-type="genus" reg="Theopropus">T.</tp:taxon-name-part> <tp:taxon-name-part taxon-name-part-type="species" reg="xishiae">xishiae</tp:taxon-name-part></tp:taxon-name></italic> sp. nov. paratype <bold>C</bold><italic><tp:taxon-name><tp:taxon-name-part taxon-name-part-type="genus" reg="Theopropus">T.</tp:taxon-name-part></tp:taxon-name></italic> sp. from Yunnan.</p></caption><graphic xmlns:xlink="http://www.w3.org/1999/xlink" xlink:href="zookeys-1049-163-g003.jpg" position="float" orientation="portrait" xlink:type="simple" id="oo_569709.jpg"><uri content-type="original_file" xlink:type="simple">https://binary.pensoft.net/fig/569709</uri></graphic></fig><fig id="F4" position="float" orientation="portrait"><object-id xmlns:xlink="http://www.w3.org/1999/xlink" content-type="doi" xlink:type="simple">10.3897/zookeys.1049.65295.figure4</object-id><object-id xmlns:xlink="http://www.w3.org/1999/xlink" content-type="arpha" xlink:type="simple">4AFAFE92-C587-5CA5-A389-0203DBA7862A</object-id><label>Figure 4.</label><caption><p><italic><tp:taxon-name><tp:taxon-name-part taxon-name-part-type="genus" reg="Theopropus">Theopropus</tp:taxon-name-part> <tp:taxon-name-part taxon-name-part-type="species" reg="sinecus">sinecus</tp:taxon-name-part> <tp:taxon-name-part taxon-name-part-type="subspecies" reg="qiongae">qiongae</tp:taxon-name-part></tp:taxon-name></italic> ssp. nov. body in dorsal view and ootheca <bold>A</bold> female, paratype <bold>B</bold> male, paratype <bold>C</bold> ootheca.</p></caption><graphic xmlns:xlink="http://www.w3.org/1999/xlink" xlink:href="zookeys-1049-163-g004.jpg" position="float" orientation="portrait" xlink:type="simple" id="oo_569710.jpg"><uri content-type="original_file" xlink:type="simple">https://binary.pensoft.net/fig/569710</uri></graphic></fig></tp:treatment-sec><tp:treatment-sec sec-type="diagnosis" id="SECID0E6IAE"><title>Diagnosis.</title><p>Medium to large-sized <tp:taxon-name><tp:taxon-name-part taxon-name-part-type="family">Hymenopodidae</tp:taxon-name-part></tp:taxon-name>, with mottled body coloration. Male and female distinctly differing by body size, male body smaller, often shorter than half body length of females.</p><p><bold><italic>Head</italic></bold> (Fig. <xref ref-type="fig" rid="F5">5</xref>): Triangular. Compound eyes oval, convex, uprising beyond vertex. Vertex with a robust vertical process, coniform. Lower frons wider than high. Antennae filiform, shorter than body length; antennae thick and long in males, thin and short in females.</p><fig id="F5" position="float" orientation="portrait"><object-id xmlns:xlink="http://www.w3.org/1999/xlink" content-type="doi" xlink:type="simple">10.3897/zookeys.1049.65295.figure5</object-id><object-id xmlns:xlink="http://www.w3.org/1999/xlink" content-type="arpha" xlink:type="simple">31EBB90C-5EFA-5A4A-9703-157D6311514D</object-id><label>Figure 5.</label><caption><p>Head of <italic><tp:taxon-name><tp:taxon-name-part taxon-name-part-type="genus" reg="Theopropus">Theopropus</tp:taxon-name-part></tp:taxon-name></italic> spp., anterior view <bold>A, D</bold><italic><tp:taxon-name><tp:taxon-name-part taxon-name-part-type="genus" reg="Theopropus">T.</tp:taxon-name-part> <tp:taxon-name-part taxon-name-part-type="species" reg="sinecus">sinecus</tp:taxon-name-part> <tp:taxon-name-part taxon-name-part-type="subspecies" reg="sinecus">sinecus</tp:taxon-name-part></tp:taxon-name></italic><bold>B, E</bold><italic><tp:taxon-name><tp:taxon-name-part taxon-name-part-type="genus" reg="Theopropus">T.</tp:taxon-name-part> <tp:taxon-name-part taxon-name-part-type="species" reg="xishiae">xishiae</tp:taxon-name-part></tp:taxon-name></italic> sp. nov. <bold>C, F</bold><italic><tp:taxon-name><tp:taxon-name-part taxon-name-part-type="genus" reg="Theopropus">T.</tp:taxon-name-part></tp:taxon-name></italic> sp. <bold>A–C</bold> male <bold>D–F</bold> female. Abbreviations: <bold>nve</bold> = non-visual elongation.</p></caption><graphic xmlns:xlink="http://www.w3.org/1999/xlink" xlink:href="zookeys-1049-163-g005.jpg" position="float" orientation="portrait" xlink:type="simple" id="oo_569711.jpg"><uri content-type="original_file" xlink:type="simple">https://binary.pensoft.net/fig/569711</uri></graphic></fig><p><bold><italic>Pronotum</italic></bold> (Figs <xref ref-type="fig" rid="F6">6</xref>, <xref ref-type="fig" rid="F7">7</xref>): Short, wide, with obvious lateral pronotal expansion at transverse groove, prozone slightly shorter than metazone. Lateral margins of pronotum with small spines.</p><fig id="F6" position="float" orientation="portrait"><object-id xmlns:xlink="http://www.w3.org/1999/xlink" content-type="doi" xlink:type="simple">10.3897/zookeys.1049.65295.figure6</object-id><object-id xmlns:xlink="http://www.w3.org/1999/xlink" content-type="arpha" xlink:type="simple">0943E83C-7006-5A5C-89B6-4A0BB6229584</object-id><label>Figure 6.</label><caption><p>Pronotum of male <italic><tp:taxon-name><tp:taxon-name-part taxon-name-part-type="genus" reg="Theopropus">Theopropus</tp:taxon-name-part></tp:taxon-name></italic> spp. in dorsal view <bold>A</bold><italic><tp:taxon-name><tp:taxon-name-part taxon-name-part-type="genus" reg="Theopropus">T.</tp:taxon-name-part> <tp:taxon-name-part taxon-name-part-type="species" reg="sinecus">sinecus</tp:taxon-name-part> <tp:taxon-name-part taxon-name-part-type="subspecies" reg="sinecus">sinecus</tp:taxon-name-part></tp:taxon-name></italic> from Guangxi <bold>B</bold><italic><tp:taxon-name><tp:taxon-name-part taxon-name-part-type="genus" reg="Theopropus">T.</tp:taxon-name-part> <tp:taxon-name-part taxon-name-part-type="species" reg="xishiae">xishiae</tp:taxon-name-part></tp:taxon-name></italic> sp. nov. holotype <bold>C</bold><italic><tp:taxon-name><tp:taxon-name-part taxon-name-part-type="genus" reg="Theopropus">T.</tp:taxon-name-part></tp:taxon-name></italic> sp. from Yunnan.</p></caption><graphic xmlns:xlink="http://www.w3.org/1999/xlink" xlink:href="zookeys-1049-163-g006.jpg" position="float" orientation="portrait" xlink:type="simple" id="oo_569712.jpg"><uri content-type="original_file" xlink:type="simple">https://binary.pensoft.net/fig/569712</uri></graphic></fig><fig id="F7" position="float" orientation="portrait"><object-id xmlns:xlink="http://www.w3.org/1999/xlink" content-type="doi" xlink:type="simple">10.3897/zookeys.1049.65295.figure7</object-id><object-id xmlns:xlink="http://www.w3.org/1999/xlink" content-type="arpha" xlink:type="simple">36524ADF-2891-5D57-956D-86CA9C74A02F</object-id><label>Figure 7.</label><caption><p>Pronotum of female <italic><tp:taxon-name><tp:taxon-name-part taxon-name-part-type="genus" reg="Theopropus">Theopropus</tp:taxon-name-part></tp:taxon-name></italic> spp. in dorsal view <bold>A</bold><italic><tp:taxon-name><tp:taxon-name-part taxon-name-part-type="genus" reg="Theopropus">T.</tp:taxon-name-part> <tp:taxon-name-part taxon-name-part-type="species" reg="sinecus">sinecus</tp:taxon-name-part> <tp:taxon-name-part taxon-name-part-type="subspecies" reg="sinecus">sinecus</tp:taxon-name-part></tp:taxon-name></italic> from Guangxi <bold>B</bold><italic><tp:taxon-name><tp:taxon-name-part taxon-name-part-type="genus" reg="Theopropus">T.</tp:taxon-name-part> <tp:taxon-name-part taxon-name-part-type="species" reg="xishiae">xishiae</tp:taxon-name-part></tp:taxon-name></italic> sp. nov. paratype <bold>C</bold><italic><tp:taxon-name><tp:taxon-name-part taxon-name-part-type="genus" reg="Theopropus">T.</tp:taxon-name-part></tp:taxon-name></italic> sp. from Yunnan.</p></caption><graphic xmlns:xlink="http://www.w3.org/1999/xlink" xlink:href="zookeys-1049-163-g007.jpg" position="float" orientation="portrait" xlink:type="simple" id="oo_569713.jpg"><uri content-type="original_file" xlink:type="simple">https://binary.pensoft.net/fig/569713</uri></graphic></fig><p><bold><italic>Prothoracic legs</italic></bold> (Fig. <xref ref-type="fig" rid="F8">8</xref>): Long, robust; coxa distinctly longer than pronotum, with small dorsal spines. Femora with 4 posteroventral, 3 discoidal and about 15–20 anteroventral spines; tibia with about 15–20 anteroventral and posteroventral spines, posteroventral spines decumbent.</p><fig id="F8" position="float" orientation="portrait"><object-id xmlns:xlink="http://www.w3.org/1999/xlink" content-type="doi" xlink:type="simple">10.3897/zookeys.1049.65295.figure8</object-id><object-id xmlns:xlink="http://www.w3.org/1999/xlink" content-type="arpha" xlink:type="simple">4382914F-D377-5CE2-9B6B-F4E809FB6E5D</object-id><label>Figure 8.</label><caption><p>Prothoracic legs of <italic><tp:taxon-name><tp:taxon-name-part taxon-name-part-type="genus" reg="Theopropus">Theopropus</tp:taxon-name-part></tp:taxon-name></italic> spp. <bold>A, D</bold><italic><tp:taxon-name><tp:taxon-name-part taxon-name-part-type="genus" reg="Theopropus">T.</tp:taxon-name-part> <tp:taxon-name-part taxon-name-part-type="species" reg="sinecus">sinecus</tp:taxon-name-part> <tp:taxon-name-part taxon-name-part-type="subspecies" reg="sinecus">sinecus</tp:taxon-name-part></tp:taxon-name></italic><bold>B, E</bold><italic><tp:taxon-name><tp:taxon-name-part taxon-name-part-type="genus" reg="Theopropus">T.</tp:taxon-name-part> <tp:taxon-name-part taxon-name-part-type="species" reg="xishiae">xishiae</tp:taxon-name-part></tp:taxon-name></italic> sp. nov. <bold>C, F</bold><italic><tp:taxon-name><tp:taxon-name-part taxon-name-part-type="genus" reg="Theopropus">T.</tp:taxon-name-part></tp:taxon-name></italic> sp. <bold>A–C</bold> male <bold>D–F</bold> female. Abbreviations: <bold>avfs</bold> = anteroventral femoral spines; <bold>avts</bold> = anteroventral tibial spines; <bold>ds</bold> = discoidal spines; <bold>fb</bold> = femoral brush; <bold>gs</bold> = genicular spur; <bold>pvfs</bold> = posteroventral femoral spines; <bold>pvts</bold> = posteroventral tibial spines; <bold>ts</bold> = tibial spur.</p></caption><graphic xmlns:xlink="http://www.w3.org/1999/xlink" xlink:href="zookeys-1049-163-g008.jpg" position="float" orientation="portrait" xlink:type="simple" id="oo_569714.jpg"><uri content-type="original_file" xlink:type="simple">https://binary.pensoft.net/fig/569714</uri></graphic></fig><p><bold><italic>Meso- and metathoracic legs</italic>:</bold> Long, robust; subapical part of the femur with a posteroventral lobe (Fig. <xref ref-type="fig" rid="F9">9D–F</xref>). Base half of tibia swollen.</p><fig id="F9" position="float" orientation="portrait"><object-id xmlns:xlink="http://www.w3.org/1999/xlink" content-type="doi" xlink:type="simple">10.3897/zookeys.1049.65295.figure9</object-id><object-id xmlns:xlink="http://www.w3.org/1999/xlink" content-type="arpha" xlink:type="simple">FE7A398C-7D1A-5824-864D-3477AAF6CC0D</object-id><label>Figure 9.</label><caption><p>Abdomen and posteroventral metafemoral lobe of female <italic><tp:taxon-name><tp:taxon-name-part taxon-name-part-type="genus" reg="Theopropus">Theopropus</tp:taxon-name-part></tp:taxon-name></italic> spp. <bold>A, D</bold><italic><tp:taxon-name><tp:taxon-name-part taxon-name-part-type="genus" reg="Theopropus">T.</tp:taxon-name-part> <tp:taxon-name-part taxon-name-part-type="species" reg="xishiae">xishiae</tp:taxon-name-part></tp:taxon-name></italic> sp. nov. <bold>B, E</bold><italic><tp:taxon-name><tp:taxon-name-part taxon-name-part-type="genus" reg="Theopropus">T.</tp:taxon-name-part> <tp:taxon-name-part taxon-name-part-type="species" reg="sinecus">sinecus</tp:taxon-name-part> <tp:taxon-name-part taxon-name-part-type="subspecies" reg="sinecus">sinecus</tp:taxon-name-part></tp:taxon-name></italic><bold>C, F</bold><italic><tp:taxon-name><tp:taxon-name-part taxon-name-part-type="genus" reg="Theopropus">T.</tp:taxon-name-part></tp:taxon-name></italic> sp. <bold>A–C</bold> abdomen <bold>D–F</bold> posteroventral metafemoral lobe.</p></caption><graphic xmlns:xlink="http://www.w3.org/1999/xlink" xlink:href="zookeys-1049-163-g009.jpg" position="float" orientation="portrait" xlink:type="simple" id="oo_569715.jpg"><uri content-type="original_file" xlink:type="simple">https://binary.pensoft.net/fig/569715</uri></graphic></fig><p><bold><italic>Wings</italic>:</bold> Forewings opaque, narrow, long in males, wide, fusiform in females; a white spot lying subbasally in the discoidal area; a white band with black borders on both lateral margins lying in middle of the discoidal area; anal area long, narrow. Hindwings broad, shorter than forewings; transparent or with opaque areas in males, subopaque in females.</p><p><bold><italic>Abdomen</italic>:</bold> Narrow, long in male, wide in female. Cerci short, hairy. Male subgenital plate short, wide, with small styli.</p><p><bold><italic>External genitalia</italic></bold> (Fig. <xref ref-type="fig" rid="F10">10A–F</xref>): Male genitalia simple, similar among congeners. Secondary distal process reduced.</p><fig id="F10" position="float" orientation="portrait"><object-id xmlns:xlink="http://www.w3.org/1999/xlink" content-type="doi" xlink:type="simple">10.3897/zookeys.1049.65295.figure10</object-id><object-id xmlns:xlink="http://www.w3.org/1999/xlink" content-type="arpha" xlink:type="simple">5AD958F3-755C-5A15-A6EA-60E8431A2256</object-id><label>Figure 10.</label><caption><p>Male genitalia of <italic><tp:taxon-name><tp:taxon-name-part taxon-name-part-type="genus" reg="Theopropus">Theopropus</tp:taxon-name-part></tp:taxon-name></italic> spp., Disarticulated genital complex, ventral view <bold>A</bold><italic><tp:taxon-name><tp:taxon-name-part taxon-name-part-type="genus" reg="Theopropus">T.</tp:taxon-name-part> <tp:taxon-name-part taxon-name-part-type="species" reg="sinecus">sinecus</tp:taxon-name-part> <tp:taxon-name-part taxon-name-part-type="subspecies" reg="sinecus">sinecus</tp:taxon-name-part></tp:taxon-name></italic> from Guangxi, Jinxiu <bold>B</bold><italic><tp:taxon-name><tp:taxon-name-part taxon-name-part-type="genus" reg="Theopropus">T.</tp:taxon-name-part> <tp:taxon-name-part taxon-name-part-type="species" reg="xishiae">xishiae</tp:taxon-name-part></tp:taxon-name></italic> sp. nov. holotype <bold>C</bold><italic><tp:taxon-name><tp:taxon-name-part taxon-name-part-type="genus" reg="Theopropus">T.</tp:taxon-name-part></tp:taxon-name></italic> sp. from Yunnan, Mengla <bold>D</bold><italic><tp:taxon-name><tp:taxon-name-part taxon-name-part-type="genus" reg="Theopropus">T.</tp:taxon-name-part> <tp:taxon-name-part taxon-name-part-type="species" reg="xishiae">xishiae</tp:taxon-name-part></tp:taxon-name></italic><bold>sp. nov.</bold> paratype <bold>E</bold><italic><tp:taxon-name><tp:taxon-name-part taxon-name-part-type="genus" reg="Theopropus">T.</tp:taxon-name-part> <tp:taxon-name-part taxon-name-part-type="species" reg="sinecus">sinecus</tp:taxon-name-part> <tp:taxon-name-part taxon-name-part-type="subspecies" reg="sinecus">sinecus</tp:taxon-name-part></tp:taxon-name></italic> from Yunnan, Honghe <bold>F</bold><italic><tp:taxon-name><tp:taxon-name-part taxon-name-part-type="genus" reg="Theopropus">T.</tp:taxon-name-part> <tp:taxon-name-part taxon-name-part-type="species" reg="sinecus">sinecus</tp:taxon-name-part> <tp:taxon-name-part taxon-name-part-type="subspecies" reg="qiongae">qiongae</tp:taxon-name-part></tp:taxon-name></italic> ssp.nov. holotype. Abbreviations: <bold>afa</bold> = phalloid apophysis; <bold>bl</bold> = basal lobe of ventral phallomere; <bold>fda</bold> = main posterior lobe of right phallomere; <bold>loa</bold> = membra- nous lobe; <bold>paa</bold> = posterior process of left phallomere; <bold>pda</bold> = primary distal process; <bold>pia</bold> = process posterolateral to pva of right phallomere; <bold>pva</bold> = process anteromesal to pia of right phallomere; <bold>sdp</bold> = secondary distal process.</p></caption><graphic xmlns:xlink="http://www.w3.org/1999/xlink" xlink:href="zookeys-1049-163-g010.jpg" position="float" orientation="portrait" xlink:type="simple" id="oo_569716.jpg"><uri content-type="original_file" xlink:type="simple">https://binary.pensoft.net/fig/569716</uri></graphic></fig><fig id="F11" position="float" orientation="portrait"><object-id xmlns:xlink="http://www.w3.org/1999/xlink" content-type="doi" xlink:type="simple">10.3897/zookeys.1049.65295.figure11</object-id><object-id xmlns:xlink="http://www.w3.org/1999/xlink" content-type="arpha" xlink:type="simple">5946829E-BF8C-5E93-B103-285BDB25FB61</object-id><label>Figure 11.</label><caption><p>Holotype and paratype of <italic><tp:taxon-name><tp:taxon-name-part taxon-name-part-type="genus" reg="Theopropus">Theopropus</tp:taxon-name-part> <tp:taxon-name-part taxon-name-part-type="species" reg="sinecus">sinecus</tp:taxon-name-part></tp:taxon-name></italic> Yang, 1999 <bold>A</bold> holotype, female <bold>B</bold> paratype, male.</p></caption><graphic xmlns:xlink="http://www.w3.org/1999/xlink" xlink:href="zookeys-1049-163-g011.jpg" position="float" orientation="portrait" xlink:type="simple" id="oo_569717.jpg"><uri content-type="original_file" xlink:type="simple">https://binary.pensoft.net/fig/569717</uri></graphic></fig><p><bold><italic><tp:taxon-name><tp:taxon-name-part taxon-name-part-type="genus" reg="Ootheca">Ootheca</tp:taxon-name-part></tp:taxon-name></italic></bold> (Fig. <xref ref-type="fig" rid="F4">4C</xref>): Very elongated, flat, narrowing at both ends.</p></tp:treatment-sec><tp:treatment-sec sec-type="discussion" id="SECID0EO2AE"><title>Discussion.</title><p>The characteristics for the head, pronotum, and the range of the ratio of the pronotum length to supracoxal dilatation width are relatively stable in the species; these characteristics can be used to identify species. The male genitalia of <italic><tp:taxon-name><tp:taxon-name-part taxon-name-part-type="genus" reg="Theopropus">Theopropus</tp:taxon-name-part></tp:taxon-name></italic> lack sclerotized projections and show little differences between species.</p></tp:treatment-sec><tp:treatment-sec sec-type="distribution" id="SECID0E22AE"><title>Distribution.</title><p>The genus <italic><tp:taxon-name><tp:taxon-name-part taxon-name-part-type="genus" reg="Theopropus">Theopropus</tp:taxon-name-part></tp:taxon-name></italic> is distributed in the tropical areas of southern Asia. In China, <italic><tp:taxon-name><tp:taxon-name-part taxon-name-part-type="genus" reg="Theopropus">Theopropus</tp:taxon-name-part></tp:taxon-name></italic> species are widely distributed in South and Southwest China (Fig. <xref ref-type="fig" rid="F12">12</xref>).</p><fig id="F12" position="float" orientation="portrait"><object-id xmlns:xlink="http://www.w3.org/1999/xlink" content-type="doi" xlink:type="simple">10.3897/zookeys.1049.65295.figure12</object-id><object-id xmlns:xlink="http://www.w3.org/1999/xlink" content-type="arpha" xlink:type="simple">96CF6520-BCAB-59E0-866D-1C1E29E07753</object-id><label>Figure 12.</label><caption><p>Distribution map of the distribution <italic><tp:taxon-name><tp:taxon-name-part taxon-name-part-type="genus" reg="Theopropus">Theopropus</tp:taxon-name-part></tp:taxon-name></italic> spp. in South China. ▲: <italic><tp:taxon-name><tp:taxon-name-part taxon-name-part-type="genus" reg="Theopropus">T.</tp:taxon-name-part> <tp:taxon-name-part taxon-name-part-type="species" reg="sinecus">sinecus</tp:taxon-name-part> <tp:taxon-name-part taxon-name-part-type="subspecies" reg="sinecus">sinecus</tp:taxon-name-part></tp:taxon-name></italic>; ●: <italic><tp:taxon-name><tp:taxon-name-part taxon-name-part-type="genus" reg="Theopropus">T.</tp:taxon-name-part> <tp:taxon-name-part taxon-name-part-type="species" reg="sinecus">sinecus</tp:taxon-name-part> <tp:taxon-name-part taxon-name-part-type="subspecies" reg="qiongae">qiongae</tp:taxon-name-part></tp:taxon-name></italic> ssp. nov.; * <italic><tp:taxon-name><tp:taxon-name-part taxon-name-part-type="genus" reg="Theopropus">T.</tp:taxon-name-part> <tp:taxon-name-part taxon-name-part-type="species" reg="xishiae">xishiae</tp:taxon-name-part></tp:taxon-name></italic> sp. nov.; ★: <italic><tp:taxon-name><tp:taxon-name-part taxon-name-part-type="genus" reg="Theopropus">T.</tp:taxon-name-part></tp:taxon-name></italic> sp..</p></caption><graphic xmlns:xlink="http://www.w3.org/1999/xlink" xlink:href="zookeys-1049-163-g012.jpg" position="float" orientation="portrait" xlink:type="simple" id="oo_569718.jpg"><uri content-type="original_file" xlink:type="simple">https://binary.pensoft.net/fig/569718</uri></graphic></fig></tp:treatment-sec><tp:treatment-sec><!--Section generated to contain objects referenced in tp:taxon-treatment.--><fig id="F13" position="float" orientation="portrait"><object-id xmlns:xlink="http://www.w3.org/1999/xlink" content-type="doi" xlink:type="simple">10.3897/zookeys.1049.65295.figure13</object-id><object-id xmlns:xlink="http://www.w3.org/1999/xlink" content-type="arpha" xlink:type="simple">81D1B77A-56D6-5BEE-A5A9-443BF26548EE</object-id><label>Figure 13.</label><caption><p><italic><tp:taxon-name><tp:taxon-name-part taxon-name-part-type="genus" reg="Theopropus">Theopropus</tp:taxon-name-part></tp:taxon-name></italic> spp. adult in its natural habitat <bold>A, B</bold><italic><tp:taxon-name><tp:taxon-name-part taxon-name-part-type="genus" reg="Theopropus">T.</tp:taxon-name-part> <tp:taxon-name-part taxon-name-part-type="species" reg="sinecus">sinecus</tp:taxon-name-part> <tp:taxon-name-part taxon-name-part-type="subspecies" reg="sinecus">sinecus</tp:taxon-name-part></tp:taxon-name></italic><bold>C</bold><italic><tp:taxon-name><tp:taxon-name-part taxon-name-part-type="genus" reg="Theopropus">T.</tp:taxon-name-part> <tp:taxon-name-part taxon-name-part-type="species" reg="sinecus">sinecus</tp:taxon-name-part> <tp:taxon-name-part taxon-name-part-type="subspecies" reg="qiongae">qiongae</tp:taxon-name-part></tp:taxon-name></italic> ssp. nov. <bold>D</bold><italic><tp:taxon-name><tp:taxon-name-part taxon-name-part-type="genus" reg="Theopropus">T.</tp:taxon-name-part> <tp:taxon-name-part taxon-name-part-type="species" reg="xishiae">xishiae</tp:taxon-name-part></tp:taxon-name></italic> sp. nov. <bold>E, F</bold><italic><tp:taxon-name><tp:taxon-name-part taxon-name-part-type="genus" reg="Theopropus">T.</tp:taxon-name-part></tp:taxon-name></italic> sp. <bold>A, C, E</bold> female <bold>B</bold> pair <bold>D, E</bold> male.</p></caption><graphic xmlns:xlink="http://www.w3.org/1999/xlink" xlink:href="zookeys-1049-163-g013.jpg" position="float" orientation="portrait" xlink:type="simple" id="oo_569719.jpg"><uri content-type="original_file" xlink:type="simple">https://binary.pensoft.net/fig/569719</uri></graphic></fig><fig id="F14" position="float" orientation="portrait"><object-id xmlns:xlink="http://www.w3.org/1999/xlink" content-type="doi" xlink:type="simple">10.3897/zookeys.1049.65295.figure14</object-id><object-id xmlns:xlink="http://www.w3.org/1999/xlink" content-type="arpha" xlink:type="simple">3BF2B7BC-8F85-5EE1-989F-F2793B878A18</object-id><label>Figure 14.</label><caption><p><italic><tp:taxon-name><tp:taxon-name-part taxon-name-part-type="genus" reg="Theopropus">Theopropus</tp:taxon-name-part></tp:taxon-name></italic> spp. nymph in its natural habitat and environment <bold>A</bold><italic><tp:taxon-name><tp:taxon-name-part taxon-name-part-type="genus" reg="Theopropus">T.</tp:taxon-name-part> <tp:taxon-name-part taxon-name-part-type="species" reg="sinecus">sinecus</tp:taxon-name-part> <tp:taxon-name-part taxon-name-part-type="subspecies" reg="qiongae">qiongae</tp:taxon-name-part></tp:taxon-name></italic> ssp. nov. female nymph in Hainan Is <bold>B</bold><italic><tp:taxon-name><tp:taxon-name-part taxon-name-part-type="genus" reg="Theopropus">T.</tp:taxon-name-part> <tp:taxon-name-part taxon-name-part-type="species" reg="xishiae">xishiae</tp:taxon-name-part></tp:taxon-name></italic> sp. nov. male nymph in Medog <bold>C</bold><italic><tp:taxon-name><tp:taxon-name-part taxon-name-part-type="genus" reg="Theopropus">T.</tp:taxon-name-part> <tp:taxon-name-part taxon-name-part-type="species" reg="sinecus">sinecus</tp:taxon-name-part> <tp:taxon-name-part taxon-name-part-type="subspecies" reg="sinecus">sinecus</tp:taxon-name-part></tp:taxon-name></italic> of Guangxi, Longsheng, Huaping <bold>D</bold><italic><tp:taxon-name><tp:taxon-name-part taxon-name-part-type="genus" reg="Theopropus">T.</tp:taxon-name-part> <tp:taxon-name-part taxon-name-part-type="species" reg="xishiae">xishiae</tp:taxon-name-part></tp:taxon-name></italic> sp. nov. of Tibet, Medog, Beibeng <bold>E</bold><italic><tp:taxon-name><tp:taxon-name-part taxon-name-part-type="genus" reg="Theopropus">T.</tp:taxon-name-part> <tp:taxon-name-part taxon-name-part-type="species" reg="sinecus">sinecus</tp:taxon-name-part> <tp:taxon-name-part taxon-name-part-type="subspecies" reg="qiongae">qiongae</tp:taxon-name-part></tp:taxon-name></italic> ssp. nov. of Hainan Is. Jianfengling Mt. <bold>F</bold><italic><tp:taxon-name><tp:taxon-name-part taxon-name-part-type="genus" reg="Theopropus">T.</tp:taxon-name-part></tp:taxon-name></italic> sp. of Yunnan, Mengla, Mohan.</p></caption><graphic xmlns:xlink="http://www.w3.org/1999/xlink" xlink:href="zookeys-1049-163-g014.jpg" position="float" orientation="portrait" xlink:type="simple" id="oo_569720.jpg"><uri content-type="original_file" xlink:type="simple">https://binary.pensoft.net/fig/569720</uri></graphic></fig></tp:treatment-sec><ref-list><ref id="B12"><mixed-citation xmlns:xlink="http://www.w3.org/1999/xlink" xlink:type="simple"><person-group><name name-style="western"><surname>Kirby</surname><given-names>WF</given-names></name></person-group> (<year>1904</year>) <source>A synonymic Catalogue of <tp:taxon-name><tp:taxon-name-part taxon-name-part-type="order">Orthoptera</tp:taxon-name-part></tp:taxon-name>, <tp:taxon-name><tp:taxon-name-part taxon-name-part-type="order">Euplexoptera</tp:taxon-name-part></tp:taxon-name>, Cursoria et Gressoria (<tp:taxon-name><tp:taxon-name-part taxon-name-part-type="family">Forficulidae</tp:taxon-name-part></tp:taxon-name>, <tp:taxon-name><tp:taxon-name-part taxon-name-part-type="family">Hemimeridae</tp:taxon-name-part></tp:taxon-name>, <tp:taxon-name><tp:taxon-name-part taxon-name-part-type="family">Blattidae</tp:taxon-name-part></tp:taxon-name>, <tp:taxon-name><tp:taxon-name-part taxon-name-part-type="family">Mantidae</tp:taxon-name-part></tp:taxon-name> and <tp:taxon-name><tp:taxon-name-part taxon-name-part-type="family">Phasmidae</tp:taxon-name-part></tp:taxon-name>).</source><publisher-name>Print of the Trust</publisher-name>, <publisher-loc>British Museum 1</publisher-loc>, <size units="page">501 pp</size>. [<tp:taxon-name><tp:taxon-name-part taxon-name-part-type="order">Mantodea</tp:taxon-name-part></tp:taxon-name>: pp 207–316]</mixed-citation></ref><ref id="B9"><mixed-citation xmlns:xlink="http://www.w3.org/1999/xlink" xlink:type="simple"><person-group><name name-style="western"><surname>Giglio-Tos</surname><given-names>E</given-names></name></person-group> (<year>1915</year>) <article-title>Mantidi esotici. Generi e specie nuove.</article-title><source>Bullettino della Società Entomologica Italiana</source><volume>46</volume>: <fpage>31</fpage>–<lpage>108</lpage>.</mixed-citation></ref><ref id="B10"><mixed-citation xmlns:xlink="http://www.w3.org/1999/xlink" xlink:type="simple"><person-group><name name-style="western"><surname>Giglio-Tos</surname><given-names>E</given-names></name></person-group> (<year>1927</year>) <source><tp:taxon-name><tp:taxon-name-part taxon-name-part-type="family">Mantidae</tp:taxon-name-part></tp:taxon-name>. Das Tierrich.</source><publisher-name>Walter de Gruyter &amp; Co</publisher-name>, <publisher-loc>Berlin</publisher-loc>, <size units="page">707 pp</size>.</mixed-citation></ref><ref id="B2"><mixed-citation xmlns:xlink="http://www.w3.org/1999/xlink" xlink:type="simple"><person-group><name name-style="western"><surname>Beier</surname><given-names>M</given-names></name></person-group> (<year>1934</year>) <source>Genera Insectorum de P. Wytsman, 196e fascicule: <tp:taxon-name><tp:taxon-name-part taxon-name-part-type="order">Mantodea</tp:taxon-name-part></tp:taxon-name>, fam.</source><publisher-name>Mantidae</publisher-name>, <publisher-loc>subfam. Hymenopodinae. Bruxelles: Desmet-Verteneuil</publisher-loc>, <size units="page">37 pp</size>.</mixed-citation></ref><ref id="B3"><mixed-citation xmlns:xlink="http://www.w3.org/1999/xlink" xlink:type="simple"><person-group><name name-style="western"><surname>Beier</surname><given-names>M</given-names></name></person-group> (<year>1942</year>) <article-title>Neue und seltene Mantodeen aus deutschen Museen.</article-title><source>Annalen des Naturhistorischen Museums in Wien,</source><volume>52</volume>: <fpage>126</fpage>–<lpage>154</lpage>.</mixed-citation></ref><ref id="B4"><mixed-citation xmlns:xlink="http://www.w3.org/1999/xlink" xlink:type="simple"><person-group><name name-style="western"><surname>Beier</surname><given-names>M</given-names></name></person-group> (<year>1964</year>) <article-title><tp:taxon-name><tp:taxon-name-part taxon-name-part-type="superorder">Blattopteroidea</tp:taxon-name-part></tp:taxon-name>, <tp:taxon-name><tp:taxon-name-part taxon-name-part-type="order">Mantodea</tp:taxon-name-part></tp:taxon-name>.</article-title> In: <person-group><name name-style="western"><surname>Bronn</surname><given-names>HG</given-names></name></person-group> (<role>Ed.</role>) <issue-title>Klassen und Ordnungen des Tierreichs.</issue-title><source>Fünfter Band: <tp:taxon-name><tp:taxon-name-part taxon-name-part-type="phylum">Arthropoda</tp:taxon-name-part></tp:taxon-name>. III Abteilung: <tp:taxon-name><tp:taxon-name-part taxon-name-part-type="class">Insecta</tp:taxon-name-part></tp:taxon-name>. Geest &amp; Portig, Leipzig</source>, <fpage>849</fpage>–<lpage>970</lpage>.</mixed-citation></ref><ref id="B5"><mixed-citation xmlns:xlink="http://www.w3.org/1999/xlink" xlink:type="simple"><person-group><name name-style="western"><surname>Beier</surname><given-names>M</given-names></name></person-group> (<year>1968</year>) <source>12. <tp:taxon-name><tp:taxon-name-part taxon-name-part-type="order">Mantodea</tp:taxon-name-part></tp:taxon-name> (Fangheuschrecken). In: Helmcke JG, Starck D, Wermuth H (Eds) Handbuch der Zoologie. IV. Band: <tp:taxon-name><tp:taxon-name-part taxon-name-part-type="phylum">Arthropoda</tp:taxon-name-part></tp:taxon-name> 2: <tp:taxon-name><tp:taxon-name-part taxon-name-part-type="class">Insecta</tp:taxon-name-part></tp:taxon-name>.</source><publisher-name>Walter de Gruyter &amp; Co.</publisher-name>, <publisher-loc>Berlin</publisher-loc>, <size units="page">47 pp</size>.</mixed-citation></ref><ref id="B8"><mixed-citation xmlns:xlink="http://www.w3.org/1999/xlink" xlink:type="simple"><person-group><name name-style="western"><surname>Ehrmann</surname><given-names>R</given-names></name></person-group> (<year>2002</year>) <source><tp:taxon-name><tp:taxon-name-part taxon-name-part-type="order">Mantodea</tp:taxon-name-part></tp:taxon-name>. Gottesanbeterinnen der Welt.</source><publisher-name>Münster</publisher-name>, <publisher-loc>Natur und Tier-Verlag Gmb H</publisher-loc>, <size units="page">519 pp</size>.</mixed-citation></ref><ref id="B14"><mixed-citation xmlns:xlink="http://www.w3.org/1999/xlink" xlink:type="simple"><person-group><name name-style="western"><surname>Otte</surname><given-names>D</given-names></name><name name-style="western"><surname>Spearman</surname><given-names>L</given-names></name></person-group> (<year>2005</year>) <source>Mantida Species File. Catalog of the Mantids of the World.</source><publisher-name>Association of the Insects Diversity</publisher-name>, <publisher-loc>Philadelphia</publisher-loc>, <size units="page">489 pp</size>.</mixed-citation></ref><ref id="B25"><mixed-citation xmlns:xlink="http://www.w3.org/1999/xlink" xlink:type="simple"><person-group><name name-style="western"><surname>Zhu</surname><given-names>XY</given-names></name><name name-style="western"><surname>Wu</surname><given-names>C</given-names></name><name name-style="western"><surname>Yuan</surname><given-names>Q</given-names></name></person-group> (<year>2012</year>) <source><tp:taxon-name><tp:taxon-name-part taxon-name-part-type="order">Mantodea</tp:taxon-name-part></tp:taxon-name> in China.</source><publisher-name>Xiyuan Publishing House</publisher-name>, <publisher-loc>Beijing</publisher-loc>, <size units="page">331 pp</size>.</mixed-citation></ref><ref id="B18"><mixed-citation xmlns:xlink="http://www.w3.org/1999/xlink" xlink:type="simple"><person-group><name name-style="western"><surname>Schwarz</surname><given-names>CJ</given-names></name><name name-style="western"><surname>Konopik</surname><given-names>O</given-names></name></person-group> (<year>2014</year>) <article-title>An annotated checklist of the praying mantises (<tp:taxon-name><tp:taxon-name-part taxon-name-part-type="order">Mantodea</tp:taxon-name-part></tp:taxon-name>) of Borneo, including the results of the 2008 scientific expedition to Lanjak Entimau Wildlife Sanctuary, Sarawak.</article-title><source>Zootaxa</source><volume>3797</volume>(<issue>1</issue>): <fpage>130</fpage>–<lpage>168</lpage>. <ext-link xlink:type="simple" ext-link-type="doi" xlink:href="10.11646/zootaxa.3797.1.12">https://doi.org/10.11646/zootaxa.3797.1.12</ext-link></mixed-citation></ref><ref id="B19"><mixed-citation xmlns:xlink="http://www.w3.org/1999/xlink" xlink:type="simple"><person-group><name name-style="western"><surname>Schwarz</surname><given-names>CJ</given-names></name><name name-style="western"><surname>Roy</surname><given-names>R</given-names></name></person-group> (<year>2019</year>) <article-title>The systematics of <tp:taxon-name><tp:taxon-name-part taxon-name-part-type="order">Mantodea</tp:taxon-name-part></tp:taxon-name> revisited: an updated classification incorporating multiple data sources (<tp:taxon-name><tp:taxon-name-part taxon-name-part-type="class">Insecta</tp:taxon-name-part></tp:taxon-name>: <tp:taxon-name><tp:taxon-name-part taxon-name-part-type="superorder">Dictyoptera</tp:taxon-name-part></tp:taxon-name>).</article-title><source>Annales de la Société entomologique de France</source><volume>55</volume>(<issue>2</issue>): <fpage>101</fpage>–<lpage>196</lpage>. <ext-link xlink:type="simple" ext-link-type="doi" xlink:href="10.11646/zootaxa.3797.1.12">https://doi.org/10.11646/zootaxa.3797.1.12</ext-link></mixed-citation></ref></ref-list></tp:taxon-treatment>
