# Supplementary material for: Notes on the genus Theopropus Saussure (Mantodea, Hymenopodidae) from China, with description of a new species from the Himalayas
Source: Zookeys. 2021 Jul 23;1049:163–82. doi: 10.3897/zookeys.1049.65295 (PMC8324580; doi:10.3897/zookeys.1049.65295)
Supplement: XML Treatment for Theopropus sinecus [file zookeys.1049.65295-treatment2.xml]

<!DOCTYPE tp:taxon-treatment
  PUBLIC "-//TaxonX//DTD Taxonomic Treatment Publishing DTD v0 20100105//EN" "tax-treatment-NSO.dtd">
<tp:taxon-treatment xmlns:tp="http://www.plazi.org/taxpub"><tp:treatment-meta><kwd-group><label>Taxon classification</label><kwd><named-content xmlns:xlink="http://www.w3.org/1999/xlink" content-type="kingdom">Animalia</named-content></kwd><kwd><named-content xmlns:xlink="http://www.w3.org/1999/xlink" content-type="order">Mantodea</named-content></kwd><kwd><named-content xmlns:xlink="http://www.w3.org/1999/xlink" content-type="family">Hymenopodidae</named-content></kwd></kwd-group><mixed-citation publication-type="journal"><person-group><name><surname>Wu</surname><given-names>Chao</given-names></name><name><surname>Liu</surname><given-names>Chun-Xiang</given-names></name></person-group><article-title>Notes on the genus <italic><tp:taxon-name><tp:taxon-name-part taxon-name-part-type="genus" reg="Theopropus">Theopropus</tp:taxon-name-part></tp:taxon-name></italic> Saussure (<tp:taxon-name><tp:taxon-name-part taxon-name-part-type="order">Mantodea</tp:taxon-name-part></tp:taxon-name>, <tp:taxon-name><tp:taxon-name-part taxon-name-part-type="family">Hymenopodidae</tp:taxon-name-part></tp:taxon-name>) from China, with description of a new species from the Himalayas</article-title><source>Zookeys</source><day>23</day><month>7</month><year>2021</year><volume>1049</volume><fpage>163</fpage><lpage>182</lpage><pub-id pub-id-type="doi">10.3897/zookeys.1049.65295</pub-id></mixed-citation></tp:treatment-meta><tp:nomenclature><tp:taxon-name><object-id xmlns:xlink="http://www.w3.org/1999/xlink" content-type="arpha" xlink:type="simple">B8F35A7E-4F20-5B33-BC26-F6011D0EA835</object-id>
                <tp:taxon-name-part taxon-name-part-type="genus" reg="Theopropus">Theopropus</tp:taxon-name-part>
                <tp:taxon-name-part taxon-name-part-type="species" reg="sinecus">sinecus</tp:taxon-name-part>
              </tp:taxon-name><tp:taxon-authority>Yang, 1999</tp:taxon-authority><tp:nomenclature-citation-list><tp:nomenclature-citation><tp:taxon-name>
                    <tp:taxon-name-part taxon-name-part-type="genus" reg="Theopropus">Theopropus</tp:taxon-name-part> <tp:taxon-name-part taxon-name-part-type="species" reg="sinecus">sinecus</tp:taxon-name-part></tp:taxon-name><comment>Yang, 1999: 28; <tp:taxon-name><tp:taxon-name-part taxon-name-part-type="genus" reg="Theopropus">T.</tp:taxon-name-part> <tp:taxon-name-part taxon-name-part-type="species" reg="elegans">elegans</tp:taxon-name-part></tp:taxon-name><xref ref-type="bibr" rid="B25">Zhu et al. 2012</xref>: 52–55.</comment></tp:nomenclature-citation></tp:nomenclature-citation-list></tp:nomenclature><tp:treatment-sec sec-type="comments" id="SECID0EWAAG"><title>Comments.</title><p><italic><tp:taxon-name><tp:taxon-name-part taxon-name-part-type="genus" reg="Theopropus">Theopropus</tp:taxon-name-part> <tp:taxon-name-part taxon-name-part-type="species" reg="sinecus">sinecus</tp:taxon-name-part></tp:taxon-name></italic> Yang is widely distributed in South China. Its types were collected from Guangxi Province. Specimens from the mainland and Hainan Island have similar body features and were mated to produce fertile offspring in our own breeding facilities, but they clearly differ by body color and spots’ characteristics in the forewings. Therefore, we consider specimens from Hainan Island as a new subspecies for <italic><tp:taxon-name><tp:taxon-name-part taxon-name-part-type="genus" reg="Theopropus">T.</tp:taxon-name-part> <tp:taxon-name-part taxon-name-part-type="species" reg="sinecus">sinecus</tp:taxon-name-part></tp:taxon-name></italic> Yang.</p></tp:treatment-sec><ref-list><ref id="B25"><mixed-citation xmlns:xlink="http://www.w3.org/1999/xlink" xlink:type="simple"><person-group><name name-style="western"><surname>Zhu</surname><given-names>XY</given-names></name><name name-style="western"><surname>Wu</surname><given-names>C</given-names></name><name name-style="western"><surname>Yuan</surname><given-names>Q</given-names></name></person-group> (<year>2012</year>) <source><tp:taxon-name><tp:taxon-name-part taxon-name-part-type="order">Mantodea</tp:taxon-name-part></tp:taxon-name> in China.</source><publisher-name>Xiyuan Publishing House</publisher-name>, <publisher-loc>Beijing</publisher-loc>, <size units="page">331 pp</size>.</mixed-citation></ref></ref-list></tp:taxon-treatment>
