# Supplementary material for: Notes on the genus Theopropus Saussure (Mantodea, Hymenopodidae) from China, with description of a new species from the Himalayas
Source: Zookeys. 2021 Jul 23;1049:163–82. doi: 10.3897/zookeys.1049.65295 (PMC8324580; doi:10.3897/zookeys.1049.65295)
Supplement: XML Treatment for Theopropus sinecus sinecus [file zookeys.1049.65295-treatment3.xml]

<!DOCTYPE tp:taxon-treatment
  PUBLIC "-//TaxonX//DTD Taxonomic Treatment Publishing DTD v0 20100105//EN" "tax-treatment-NSO.dtd">
<tp:taxon-treatment xmlns:tp="http://www.plazi.org/taxpub"><tp:treatment-meta><kwd-group><label>Taxon classification</label><kwd><named-content xmlns:xlink="http://www.w3.org/1999/xlink" content-type="kingdom">Animalia</named-content></kwd><kwd><named-content xmlns:xlink="http://www.w3.org/1999/xlink" content-type="order">Mantodea</named-content></kwd><kwd><named-content xmlns:xlink="http://www.w3.org/1999/xlink" content-type="family">Hymenopodidae</named-content></kwd></kwd-group><mixed-citation publication-type="journal"><person-group><name><surname>Wu</surname><given-names>Chao</given-names></name><name><surname>Liu</surname><given-names>Chun-Xiang</given-names></name></person-group><article-title>Notes on the genus <italic><tp:taxon-name><tp:taxon-name-part taxon-name-part-type="genus" reg="Theopropus">Theopropus</tp:taxon-name-part></tp:taxon-name></italic> Saussure (<tp:taxon-name><tp:taxon-name-part taxon-name-part-type="order">Mantodea</tp:taxon-name-part></tp:taxon-name>, <tp:taxon-name><tp:taxon-name-part taxon-name-part-type="family">Hymenopodidae</tp:taxon-name-part></tp:taxon-name>) from China, with description of a new species from the Himalayas</article-title><source>Zookeys</source><day>23</day><month>7</month><year>2021</year><volume>1049</volume><fpage>163</fpage><lpage>182</lpage><pub-id pub-id-type="doi">10.3897/zookeys.1049.65295</pub-id></mixed-citation></tp:treatment-meta><tp:nomenclature><tp:taxon-name><object-id xmlns:xlink="http://www.w3.org/1999/xlink" content-type="arpha" xlink:type="simple">B91408AB-8B3D-5100-9600-06C992323031</object-id>
                <tp:taxon-name-part taxon-name-part-type="genus" reg="Theopropus">Theopropus</tp:taxon-name-part>
                <tp:taxon-name-part taxon-name-part-type="species" reg="sinecus">sinecus</tp:taxon-name-part>
                <tp:taxon-name-part taxon-name-part-type="subspecies" reg="sinecus">sinecus</tp:taxon-name-part>
              </tp:taxon-name><tp:taxon-authority>Yang, 1999 sensu str.</tp:taxon-authority><xref ref-type="fig" rid="F1">Figs 1</xref><xref ref-type="fig" rid="F2">; 2A</xref><xref ref-type="fig" rid="F3">; 3A</xref><xref ref-type="fig" rid="F5">; 5A, D</xref><xref ref-type="fig" rid="F6">; 6A</xref><xref ref-type="fig" rid="F7">; 7A</xref><xref ref-type="fig" rid="F8">; 8A, D</xref><xref ref-type="fig" rid="F9">; 9B, E</xref><xref ref-type="fig" rid="F10">; 10A, E</xref><xref ref-type="fig" rid="F11">; 11</xref><xref ref-type="fig" rid="F12">; 12</xref><xref ref-type="fig" rid="F13">; 13A, B</xref><xref ref-type="fig" rid="F14">; 14C</xref></tp:nomenclature><tp:treatment-sec sec-type="type locality" id="SECID0EOEAG"><title>Type locality.</title><p>China: Guangxi, Jinxiu.</p></tp:treatment-sec><tp:treatment-sec sec-type="material" id="SECID0ETEAG"><title>Material examined.</title><p>17♂, 15♀. <bold><italic>Holotype</italic>. China</bold> • 1♀, Guangxi, Jinxiu; 18-XI-1981, No type label, CUA; • 1♂ <bold><italic>Paratype</italic>.</bold> Guangxi, Jinxiu; 21-IX-1981, No type label, CUA; • 1♂; Guangxi, Longsheng, Huaping; 980 m; IX-2009; Ye Liu leg.; <named-content xmlns:xlink="http://www.w3.org/1999/xlink" content-type="dwc:institutional_code" xlink:type="simple">IZCAS</named-content>; • 3♂; Guangxi, Longsheng, Huaping; <named-content xmlns:xlink="http://www.w3.org/1999/xlink" content-type="dwc:verbatimCoordinates" xlink:type="simple"><named-content content-type="geo-json" specific-use="{&#34;type&#34;:&#34;Point&#34;,&#34;coordinates&#34;:[109.901944,25.624444]}" id="NCID0EJFAG" xlink:type="simple">25°37'28"N, 109°54'07"E</named-content></named-content>; 900–1000 m; 15~20-IX-2012; Chao Wu leg.; <abbrev xmlns:xlink="http://www.w3.org/1999/xlink" content-type="institution" xlink:title="Collection of Chao Wu, Beijing, China" id="ABBRID0EOFAG" xlink:type="simple">CWC</abbrev>; • 5♀; same as before; • 2♂; Guangxi, Guilin; <named-content xmlns:xlink="http://www.w3.org/1999/xlink" content-type="dwc:verbatimCoordinates" xlink:type="simple"><named-content content-type="geo-json" specific-use="{&#34;type&#34;:&#34;Point&#34;,&#34;coordinates&#34;:[110.390000,25.317778]}" id="NCID0EWFAG" xlink:type="simple">25°19'04"N, 110°23'24"E</named-content></named-content>; 700 m; 13-X-2014; Chao Wu leg.; <abbrev xmlns:xlink="http://www.w3.org/1999/xlink" content-type="institution" xlink:title="Collection of Chao Wu, Beijing, China" id="ABBRID0E2FAG" xlink:type="simple">CWC</abbrev>; • 1♀; Guangxi, Jinxiu, Lianhuashan Mt.; 950 m; 30-IX-2014; Chao Wu leg.; <named-content xmlns:xlink="http://www.w3.org/1999/xlink" content-type="dwc:institutional_code" xlink:type="simple">IZCAS</named-content>; • 2♂; same as before; • 1♂; Guangdong, Shaoguan, Nanling Mt.; <named-content xmlns:xlink="http://www.w3.org/1999/xlink" content-type="dwc:verbatimCoordinates" xlink:type="simple"><named-content content-type="geo-json" specific-use="{&#34;type&#34;:&#34;Point&#34;,&#34;coordinates&#34;:[113.018611,24.941667]}" id="NCID0EIGAG" xlink:type="simple">24°56'30"N, 113°01'07"E</named-content></named-content>; 1000 m; 10-X-2011; <named-content xmlns:xlink="http://www.w3.org/1999/xlink" content-type="dwc:institutional_code" xlink:type="simple">IZCAS</named-content>; • 1♀; Fujian, Nanping, Wuyishan Mt.; <named-content xmlns:xlink="http://www.w3.org/1999/xlink" content-type="dwc:verbatimCoordinates" xlink:type="simple"><named-content content-type="geo-json" specific-use="{&#34;type&#34;:&#34;Point&#34;,&#34;coordinates&#34;:[117.651111,27.706944]}" id="NCID0EVGAG" xlink:type="simple">27°42'25"N, 117°39'04"E</named-content></named-content>; 1200 m; 15-VII-2020; Zhao-Nan Xia leg.; <abbrev xmlns:xlink="http://www.w3.org/1999/xlink" content-type="institution" xlink:title="Collection of Jia-Zhi Zhang, Shanghai, China" id="ABBRID0E1GAG" xlink:type="simple">CJZ</abbrev>; • 2♀, 5♂; Fujian, Nanping, Wuyishan Mt.; <named-content xmlns:xlink="http://www.w3.org/1999/xlink" content-type="dwc:verbatimCoordinates" xlink:type="simple"><named-content content-type="geo-json" specific-use="{&#34;type&#34;:&#34;Point&#34;,&#34;coordinates&#34;:[117.666667,27.716667]}" id="NCID0ECHAG" xlink:type="simple">27°43'N, 117°40'E</named-content></named-content>; 800–1000 m; 13-VIII-2019; Zhao-Nan Xia leg.; <abbrev xmlns:xlink="http://www.w3.org/1999/xlink" content-type="institution" xlink:title="Collection of Chao Wu, Beijing, China" id="ABBRID0EHHAG" xlink:type="simple">CWC</abbrev>; • 1♀, 1♂; Fujian, Nanping, Wuyishan Mt.; <named-content xmlns:xlink="http://www.w3.org/1999/xlink" content-type="dwc:verbatimCoordinates" xlink:type="simple"><named-content content-type="geo-json" specific-use="{&#34;type&#34;:&#34;Point&#34;,&#34;coordinates&#34;:[117.666667,27.716667]}" id="NCID0EPHAG" xlink:type="simple">27°43'N, 117°40'E</named-content></named-content>; 800–1000 m; 9-IX-2020; Chao Wu leg.; <abbrev xmlns:xlink="http://www.w3.org/1999/xlink" content-type="institution" xlink:title="Collection of Chao Wu, Beijing, China" id="ABBRID0EUHAG" xlink:type="simple">CWC</abbrev>; • 1♀; Hubei, En’shi, Lichuan, Liangwu; 1300 m; 8-VIII-2018; Chuan Qin leg.; <abbrev xmlns:xlink="http://www.w3.org/1999/xlink" content-type="institution" xlink:title="Collection of Jia-Zhi Zhang, Shanghai, China" id="ABBRID0EZHAG" xlink:type="simple">CJZ</abbrev>; • 1♂; Yunnan, Honghe, Hekou; <named-content xmlns:xlink="http://www.w3.org/1999/xlink" content-type="dwc:verbatimCoordinates" xlink:type="simple"><named-content content-type="geo-json" specific-use="{&#34;type&#34;:&#34;Point&#34;,&#34;coordinates&#34;:[103.981111,22.653333]}" id="NCID0EBIAG" xlink:type="simple">22°39'12"N, 103°58'52"E</named-content></named-content>; 800 m; 15-XI-2017; Chao Wu leg. <abbrev xmlns:xlink="http://www.w3.org/1999/xlink" content-type="institution" xlink:title="Collection of Chao Wu, Beijing, China" id="ABBRID0EGIAG" xlink:type="simple">CWC</abbrev>; • 2♀ same as before. <bold>Vietnam</bold> • 1♀; N-Vietnam; VIII-2001; other information unknown; <abbrev xmlns:xlink="http://www.w3.org/1999/xlink" content-type="institution" xlink:title="Collection of Chao Wu, Beijing, China" id="ABBRID0ENIAG" xlink:type="simple">CWC</abbrev>.</p></tp:treatment-sec><tp:treatment-sec sec-type="redescription" id="SECID0ESIAG"><title>Redescription.</title><p><bold>Male.</bold> Large-sized compared with congeners, body length reaching half that of females.</p><p><bold><italic>Head</italic>:</bold> Compound eyes oval, anteriorly protruding, with a very weak conical elongation at tip (Fig. <xref ref-type="fig" rid="F5">5A</xref>). Vertical process distinct, coniform, lower than the apex of compound eyes (Fig. <xref ref-type="fig" rid="F5">5A</xref>). Lower frons with arched superior margins and raised lateral margins. Antennae filiform, shorter than body length.</p><p><bold><italic>Pronotum</italic>:</bold> Short, lateral pronotal expansion wide. Ratio of pronotum length to supracoxal dilatation width about 1.49–1.53. Lateral margins of the pronotum indistinctly granulated. Lateral margin of metazone with continuous black edge (Fig. <xref ref-type="fig" rid="F6">6A</xref>).</p><p><bold><italic>Prothoracic legs</italic>:</bold> Coxa bearing 6–9 small dorsal spines, femora bearing 15–16 anteroventral spines, tibia bearing 15–16 anteroventral and 18–19 posteroventral spines.</p><p><bold><italic>Meso- and metathoracic legs</italic></bold> (Figs <xref ref-type="fig" rid="F2">2A</xref>, <xref ref-type="fig" rid="F3">3A</xref>): posteroventral genicular lobe on femur long, narrow (Fig. <xref ref-type="fig" rid="F9">9E</xref>). Base half of tibia swollen.</p><p><bold><italic>Wings</italic></bold> (Figs <xref ref-type="fig" rid="F2">2A</xref>, <xref ref-type="fig" rid="F3">3A</xref>): Forewings narrow, long. A wide white band lying in middle of discoidal area; two black parallel arc-shaped borders at lateral margins of the wide white band directing proximad, “))”-shaped; anal area narrow, long, transparent. Hindwings broad, hyaline.</p><p><bold><italic>Abdomen</italic>:</bold> Long, narrow, without lobe. Subgenital plate short, wide, more or less asymmetrical, with styli.</p><p><bold><italic>External genitalia</italic>:</bold> Simplified. Left phallomere wide, secondary distal process (spd) indistinct; phalloid apophysis (afa) short; posterior process of left phallomere (paa) digitiform (Fig. <xref ref-type="fig" rid="F10">10A</xref>).</p><p><bold>Female.</bold> Similar to male, but body more robust, size larger than that of male. Vertical process distinct, conical, extending beyond apex of eyes (Fig. <xref ref-type="fig" rid="F5">5D</xref>). Pronotum wide, lateral pronotal expansion very wide, ratio of pronotum length to supracoxal dilatation width about 1.37–1.40; black band on each lateral margin of metazone traversed by a white band (Fig. <xref ref-type="fig" rid="F7">7A</xref>). Forewings wide, fusiform, extending beyond abdominal apex. Hindwings broad, opaque. Abodomen broad, nearly rounded, 4<sup>th</sup>-6<sup>th</sup> abdominal tergite inconspicuously slightly expanded laterad.</p></tp:treatment-sec><tp:treatment-sec sec-type="Coloration" id="SECID0EXMAG"><title>Coloration.</title><p>Overall green, with white spots and bands. Antennae black. Lateral margin of metazone band black. The two horizontal ventral bands on prothoracic femora and tibia black in male (Fig. <xref ref-type="fig" rid="F8">8A</xref>), absent on femora for females (Fig. <xref ref-type="fig" rid="F8">8D</xref>). A black ventral spots near prothoracic tibial spur (Figs <xref ref-type="fig" rid="F6">6A</xref>, <xref ref-type="fig" rid="F7">7A</xref>). Forewings green, costal area white, discoidal area green; the large subbasal spot of discoidal area white, with black hind edge; wide band in middle of discoidal area white, with black lateral margins; anal area orange in males and white in females. Hindwings orange with red-brownish veins in males, whitish to slightly yellowish with hyaline margin in females. Abdomen yellowish white, plaques on lateral margins of 2<sup>th</sup>-6<sup>th</sup> abdominal tergite green (Fig. <xref ref-type="fig" rid="F9">9B</xref>).</p></tp:treatment-sec><tp:treatment-sec sec-type="description" id="SECID0EBOAG"><title>Measurements</title><p><bold>(length in mm).</bold> Body (head to wings): male 28.2–29.3, female 46.3–47.3; body (vertex to abdomen end): male 25.6–27.3, female 44.1–47.1; pronotum: male 5.9–6.0, female 11.9–12.1; fore coxae: male 5.9–6.1 , female 13.0–13.7; fore femora: male 7.2–7.3, female 15.0–15.5; fore tibiae: male 5.4–5.41, female 11.1–11.4; middle femora: male 6.0–6.1 , female 10.8–11.0; hind femora: male 7.1–7.2, female 13.0–13.5; forewing: male 21.1–21.8, female 29.9–31.8; hindwing: male 18.9–19.2, female 25.0–26.0.</p></tp:treatment-sec><tp:treatment-sec sec-type="notes" id="SECID0EJOAG"><title>Note.</title><p>When examining numerous specimens from Wuyishan, Fujian Province (listed above), we found that they are the same as the types of <italic><tp:taxon-name><tp:taxon-name-part taxon-name-part-type="genus" reg="Theopropus">Theopropus</tp:taxon-name-part> <tp:taxon-name-part taxon-name-part-type="species" reg="sinecus">sinecus</tp:taxon-name-part></tp:taxon-name></italic>. Their body is larger than in <italic><tp:taxon-name><tp:taxon-name-part taxon-name-part-type="genus" reg="Theopropus">T.</tp:taxon-name-part> <tp:taxon-name-part taxon-name-part-type="species" reg="elegans">elegans</tp:taxon-name-part></tp:taxon-name></italic> from Malaysia; the compound eyes possess a conical elongation at the tip in males; the black band on each lateral margin of the pronotum is continuous in males, but disconnected in females. In <italic><tp:taxon-name><tp:taxon-name-part taxon-name-part-type="genus" reg="Theopropus">T.</tp:taxon-name-part> <tp:taxon-name-part taxon-name-part-type="species" reg="elegans">elegans</tp:taxon-name-part></tp:taxon-name></italic>, the compound eyes do not have a conical elongation in males, and the black band on the lateral margin of the pronotum is contiguous in both sexes. Also, female hindwings are orange with smoky margins in <italic><tp:taxon-name><tp:taxon-name-part taxon-name-part-type="genus" reg="Theopropus">T.</tp:taxon-name-part> <tp:taxon-name-part taxon-name-part-type="species" reg="elegans">elegans</tp:taxon-name-part></tp:taxon-name></italic>. The specimens of <italic><tp:taxon-name><tp:taxon-name-part taxon-name-part-type="genus" reg="Theopropus">Theopropus</tp:taxon-name-part></tp:taxon-name></italic> from Wuyishan should therefore be identified as <italic><tp:taxon-name><tp:taxon-name-part taxon-name-part-type="genus" reg="Theopropus">T.</tp:taxon-name-part> <tp:taxon-name-part taxon-name-part-type="species" reg="sinecus">sinecus</tp:taxon-name-part> <tp:taxon-name-part taxon-name-part-type="subspecies" reg="sinecus">sinecus</tp:taxon-name-part></tp:taxon-name></italic>. We think that the record of <italic><tp:taxon-name><tp:taxon-name-part taxon-name-part-type="genus" reg="Theopropus">T.</tp:taxon-name-part> <tp:taxon-name-part taxon-name-part-type="species" reg="elegans">elegans</tp:taxon-name-part></tp:taxon-name></italic> (in Wuyishan, Fujian Province) might have been mistaken by <xref ref-type="bibr" rid="B21">Wang (1993)</xref> and Wang and <xref ref-type="bibr" rid="B24">Yang (1999)</xref>.</p><p><xref ref-type="bibr" rid="B24">Yang (1999)</xref> wrote the specimen information in the Chinese description as “Guangxi-Dayaoshan Mt., 1981-VIII, Qijing You leg.”, however, the specimens of <italic><tp:taxon-name><tp:taxon-name-part taxon-name-part-type="genus" reg="Theopropus">Theopropus</tp:taxon-name-part></tp:taxon-name></italic> with the same collection information could not be found among Yang’s research specimens. Only one female labeled “Guangxi, Jinxiu; 18-XI-1981” and one male labeled “Guangxi, Jinxiu; 21-IX-1981” could be found. We re-measured these specimens and obtained the following measurements: length of body (head to wings) about 29.3 in male and 45.2 in female, length of forewings about 21.6 in male and 29.2 in female (impaired), in original description, length of body (head to wings) 31 in male and 44 in female, length of forewings about 22 in male and 29 in female. In addition, as the illustration (hand-painted) of the original description is similar to the posture of the female specimen, we confirm that these two specimens are the types of <italic><tp:taxon-name><tp:taxon-name-part taxon-name-part-type="genus" reg="Theopropus">T.</tp:taxon-name-part> <tp:taxon-name-part taxon-name-part-type="species" reg="sinecus">sinecus</tp:taxon-name-part></tp:taxon-name></italic> Yang.</p></tp:treatment-sec><tp:treatment-sec sec-type="distribution" id="SECID0E3RAG"><title>Distribution.</title><p>China: Guangxi, Guangdong, Yunnan, Fujian, Hubei; Vietnam.</p></tp:treatment-sec><tp:treatment-sec><!--Section generated to contain objects referenced in tp:taxon-treatment.--><fig id="F1" position="float" orientation="portrait"><object-id xmlns:xlink="http://www.w3.org/1999/xlink" content-type="doi" xlink:type="simple">10.3897/zookeys.1049.65295.figure1</object-id><object-id xmlns:xlink="http://www.w3.org/1999/xlink" content-type="arpha" xlink:type="simple">BB954C26-32C3-5F25-A320-0115FB193F2A</object-id><label>Figure 1.</label><caption><p>Female <italic><tp:taxon-name><tp:taxon-name-part taxon-name-part-type="genus" reg="Theopropus">Theopropus</tp:taxon-name-part> <tp:taxon-name-part taxon-name-part-type="species" reg="sinecus">sinecus</tp:taxon-name-part> <tp:taxon-name-part taxon-name-part-type="subspecies" reg="sinecus">sinecus</tp:taxon-name-part></tp:taxon-name></italic> in natural habitat, from Guangxi.</p></caption><graphic xmlns:xlink="http://www.w3.org/1999/xlink" xlink:href="zookeys-1049-163-g001.jpg" position="float" orientation="portrait" xlink:type="simple" id="oo_569707.jpg"><uri content-type="original_file" xlink:type="simple">https://binary.pensoft.net/fig/569707</uri></graphic></fig><fig id="F2" position="float" orientation="portrait"><object-id xmlns:xlink="http://www.w3.org/1999/xlink" content-type="doi" xlink:type="simple">10.3897/zookeys.1049.65295.figure2</object-id><object-id xmlns:xlink="http://www.w3.org/1999/xlink" content-type="arpha" xlink:type="simple">ED90F3B4-4A7A-5285-B882-4979C5D02EC6</object-id><label>Figure 2.</label><caption><p>Male <italic><tp:taxon-name><tp:taxon-name-part taxon-name-part-type="genus" reg="Theopropus">Theopropus</tp:taxon-name-part></tp:taxon-name></italic> spp. body in dorsal view <bold>A</bold><italic><tp:taxon-name><tp:taxon-name-part taxon-name-part-type="genus" reg="Theopropus">T.</tp:taxon-name-part> <tp:taxon-name-part taxon-name-part-type="species" reg="sinecus">sinecus</tp:taxon-name-part> <tp:taxon-name-part taxon-name-part-type="subspecies" reg="sinecus">sinecus</tp:taxon-name-part></tp:taxon-name></italic> from Guangxi <bold>B</bold><italic><tp:taxon-name><tp:taxon-name-part taxon-name-part-type="genus" reg="Theopropus">T.</tp:taxon-name-part> <tp:taxon-name-part taxon-name-part-type="species" reg="xishiae">xishiae</tp:taxon-name-part></tp:taxon-name></italic> sp. nov. paratype <bold>C</bold><italic><tp:taxon-name><tp:taxon-name-part taxon-name-part-type="genus" reg="Theopropus">T.</tp:taxon-name-part></tp:taxon-name></italic> sp. from Yunnan.</p></caption><graphic xmlns:xlink="http://www.w3.org/1999/xlink" xlink:href="zookeys-1049-163-g002.jpg" position="float" orientation="portrait" xlink:type="simple" id="oo_569708.jpg"><uri content-type="original_file" xlink:type="simple">https://binary.pensoft.net/fig/569708</uri></graphic></fig><fig id="F3" position="float" orientation="portrait"><object-id xmlns:xlink="http://www.w3.org/1999/xlink" content-type="doi" xlink:type="simple">10.3897/zookeys.1049.65295.figure3</object-id><object-id xmlns:xlink="http://www.w3.org/1999/xlink" content-type="arpha" xlink:type="simple">88E3A061-3187-5D9B-9757-8CB685AE77A5</object-id><label>Figure 3.</label><caption><p>Female <italic><tp:taxon-name><tp:taxon-name-part taxon-name-part-type="genus" reg="Theopropus">Theopropus</tp:taxon-name-part></tp:taxon-name></italic> spp. body in dorsal view <bold>A</bold><italic><tp:taxon-name><tp:taxon-name-part taxon-name-part-type="genus" reg="Theopropus">T.</tp:taxon-name-part> <tp:taxon-name-part taxon-name-part-type="species" reg="sinecus">sinecus</tp:taxon-name-part> <tp:taxon-name-part taxon-name-part-type="subspecies" reg="sinecus">sinecus</tp:taxon-name-part></tp:taxon-name></italic> from Guangxi <bold>B</bold><italic><tp:taxon-name><tp:taxon-name-part taxon-name-part-type="genus" reg="Theopropus">T.</tp:taxon-name-part> <tp:taxon-name-part taxon-name-part-type="species" reg="xishiae">xishiae</tp:taxon-name-part></tp:taxon-name></italic> sp. nov. paratype <bold>C</bold><italic><tp:taxon-name><tp:taxon-name-part taxon-name-part-type="genus" reg="Theopropus">T.</tp:taxon-name-part></tp:taxon-name></italic> sp. from Yunnan.</p></caption><graphic xmlns:xlink="http://www.w3.org/1999/xlink" xlink:href="zookeys-1049-163-g003.jpg" position="float" orientation="portrait" xlink:type="simple" id="oo_569709.jpg"><uri content-type="original_file" xlink:type="simple">https://binary.pensoft.net/fig/569709</uri></graphic></fig><fig id="F5" position="float" orientation="portrait"><object-id xmlns:xlink="http://www.w3.org/1999/xlink" content-type="doi" xlink:type="simple">10.3897/zookeys.1049.65295.figure5</object-id><object-id xmlns:xlink="http://www.w3.org/1999/xlink" content-type="arpha" xlink:type="simple">31EBB90C-5EFA-5A4A-9703-157D6311514D</object-id><label>Figure 5.</label><caption><p>Head of <italic><tp:taxon-name><tp:taxon-name-part taxon-name-part-type="genus" reg="Theopropus">Theopropus</tp:taxon-name-part></tp:taxon-name></italic> spp., anterior view <bold>A, D</bold><italic><tp:taxon-name><tp:taxon-name-part taxon-name-part-type="genus" reg="Theopropus">T.</tp:taxon-name-part> <tp:taxon-name-part taxon-name-part-type="species" reg="sinecus">sinecus</tp:taxon-name-part> <tp:taxon-name-part taxon-name-part-type="subspecies" reg="sinecus">sinecus</tp:taxon-name-part></tp:taxon-name></italic><bold>B, E</bold><italic><tp:taxon-name><tp:taxon-name-part taxon-name-part-type="genus" reg="Theopropus">T.</tp:taxon-name-part> <tp:taxon-name-part taxon-name-part-type="species" reg="xishiae">xishiae</tp:taxon-name-part></tp:taxon-name></italic> sp. nov. <bold>C, F</bold><italic><tp:taxon-name><tp:taxon-name-part taxon-name-part-type="genus" reg="Theopropus">T.</tp:taxon-name-part></tp:taxon-name></italic> sp. <bold>A–C</bold> male <bold>D–F</bold> female. Abbreviations: <bold>nve</bold> = non-visual elongation.</p></caption><graphic xmlns:xlink="http://www.w3.org/1999/xlink" xlink:href="zookeys-1049-163-g005.jpg" position="float" orientation="portrait" xlink:type="simple" id="oo_569711.jpg"><uri content-type="original_file" xlink:type="simple">https://binary.pensoft.net/fig/569711</uri></graphic></fig><fig id="F6" position="float" orientation="portrait"><object-id xmlns:xlink="http://www.w3.org/1999/xlink" content-type="doi" xlink:type="simple">10.3897/zookeys.1049.65295.figure6</object-id><object-id xmlns:xlink="http://www.w3.org/1999/xlink" content-type="arpha" xlink:type="simple">0943E83C-7006-5A5C-89B6-4A0BB6229584</object-id><label>Figure 6.</label><caption><p>Pronotum of male <italic><tp:taxon-name><tp:taxon-name-part taxon-name-part-type="genus" reg="Theopropus">Theopropus</tp:taxon-name-part></tp:taxon-name></italic> spp. in dorsal view <bold>A</bold><italic><tp:taxon-name><tp:taxon-name-part taxon-name-part-type="genus" reg="Theopropus">T.</tp:taxon-name-part> <tp:taxon-name-part taxon-name-part-type="species" reg="sinecus">sinecus</tp:taxon-name-part> <tp:taxon-name-part taxon-name-part-type="subspecies" reg="sinecus">sinecus</tp:taxon-name-part></tp:taxon-name></italic> from Guangxi <bold>B</bold><italic><tp:taxon-name><tp:taxon-name-part taxon-name-part-type="genus" reg="Theopropus">T.</tp:taxon-name-part> <tp:taxon-name-part taxon-name-part-type="species" reg="xishiae">xishiae</tp:taxon-name-part></tp:taxon-name></italic> sp. nov. holotype <bold>C</bold><italic><tp:taxon-name><tp:taxon-name-part taxon-name-part-type="genus" reg="Theopropus">T.</tp:taxon-name-part></tp:taxon-name></italic> sp. from Yunnan.</p></caption><graphic xmlns:xlink="http://www.w3.org/1999/xlink" xlink:href="zookeys-1049-163-g006.jpg" position="float" orientation="portrait" xlink:type="simple" id="oo_569712.jpg"><uri content-type="original_file" xlink:type="simple">https://binary.pensoft.net/fig/569712</uri></graphic></fig><fig id="F7" position="float" orientation="portrait"><object-id xmlns:xlink="http://www.w3.org/1999/xlink" content-type="doi" xlink:type="simple">10.3897/zookeys.1049.65295.figure7</object-id><object-id xmlns:xlink="http://www.w3.org/1999/xlink" content-type="arpha" xlink:type="simple">36524ADF-2891-5D57-956D-86CA9C74A02F</object-id><label>Figure 7.</label><caption><p>Pronotum of female <italic><tp:taxon-name><tp:taxon-name-part taxon-name-part-type="genus" reg="Theopropus">Theopropus</tp:taxon-name-part></tp:taxon-name></italic> spp. in dorsal view <bold>A</bold><italic><tp:taxon-name><tp:taxon-name-part taxon-name-part-type="genus" reg="Theopropus">T.</tp:taxon-name-part> <tp:taxon-name-part taxon-name-part-type="species" reg="sinecus">sinecus</tp:taxon-name-part> <tp:taxon-name-part taxon-name-part-type="subspecies" reg="sinecus">sinecus</tp:taxon-name-part></tp:taxon-name></italic> from Guangxi <bold>B</bold><italic><tp:taxon-name><tp:taxon-name-part taxon-name-part-type="genus" reg="Theopropus">T.</tp:taxon-name-part> <tp:taxon-name-part taxon-name-part-type="species" reg="xishiae">xishiae</tp:taxon-name-part></tp:taxon-name></italic> sp. nov. paratype <bold>C</bold><italic><tp:taxon-name><tp:taxon-name-part taxon-name-part-type="genus" reg="Theopropus">T.</tp:taxon-name-part></tp:taxon-name></italic> sp. from Yunnan.</p></caption><graphic xmlns:xlink="http://www.w3.org/1999/xlink" xlink:href="zookeys-1049-163-g007.jpg" position="float" orientation="portrait" xlink:type="simple" id="oo_569713.jpg"><uri content-type="original_file" xlink:type="simple">https://binary.pensoft.net/fig/569713</uri></graphic></fig><fig id="F8" position="float" orientation="portrait"><object-id xmlns:xlink="http://www.w3.org/1999/xlink" content-type="doi" xlink:type="simple">10.3897/zookeys.1049.65295.figure8</object-id><object-id xmlns:xlink="http://www.w3.org/1999/xlink" content-type="arpha" xlink:type="simple">4382914F-D377-5CE2-9B6B-F4E809FB6E5D</object-id><label>Figure 8.</label><caption><p>Prothoracic legs of <italic><tp:taxon-name><tp:taxon-name-part taxon-name-part-type="genus" reg="Theopropus">Theopropus</tp:taxon-name-part></tp:taxon-name></italic> spp. <bold>A, D</bold><italic><tp:taxon-name><tp:taxon-name-part taxon-name-part-type="genus" reg="Theopropus">T.</tp:taxon-name-part> <tp:taxon-name-part taxon-name-part-type="species" reg="sinecus">sinecus</tp:taxon-name-part> <tp:taxon-name-part taxon-name-part-type="subspecies" reg="sinecus">sinecus</tp:taxon-name-part></tp:taxon-name></italic><bold>B, E</bold><italic><tp:taxon-name><tp:taxon-name-part taxon-name-part-type="genus" reg="Theopropus">T.</tp:taxon-name-part> <tp:taxon-name-part taxon-name-part-type="species" reg="xishiae">xishiae</tp:taxon-name-part></tp:taxon-name></italic> sp. nov. <bold>C, F</bold><italic><tp:taxon-name><tp:taxon-name-part taxon-name-part-type="genus" reg="Theopropus">T.</tp:taxon-name-part></tp:taxon-name></italic> sp. <bold>A–C</bold> male <bold>D–F</bold> female. Abbreviations: <bold>avfs</bold> = anteroventral femoral spines; <bold>avts</bold> = anteroventral tibial spines; <bold>ds</bold> = discoidal spines; <bold>fb</bold> = femoral brush; <bold>gs</bold> = genicular spur; <bold>pvfs</bold> = posteroventral femoral spines; <bold>pvts</bold> = posteroventral tibial spines; <bold>ts</bold> = tibial spur.</p></caption><graphic xmlns:xlink="http://www.w3.org/1999/xlink" xlink:href="zookeys-1049-163-g008.jpg" position="float" orientation="portrait" xlink:type="simple" id="oo_569714.jpg"><uri content-type="original_file" xlink:type="simple">https://binary.pensoft.net/fig/569714</uri></graphic></fig><fig id="F9" position="float" orientation="portrait"><object-id xmlns:xlink="http://www.w3.org/1999/xlink" content-type="doi" xlink:type="simple">10.3897/zookeys.1049.65295.figure9</object-id><object-id xmlns:xlink="http://www.w3.org/1999/xlink" content-type="arpha" xlink:type="simple">FE7A398C-7D1A-5824-864D-3477AAF6CC0D</object-id><label>Figure 9.</label><caption><p>Abdomen and posteroventral metafemoral lobe of female <italic><tp:taxon-name><tp:taxon-name-part taxon-name-part-type="genus" reg="Theopropus">Theopropus</tp:taxon-name-part></tp:taxon-name></italic> spp. <bold>A, D</bold><italic><tp:taxon-name><tp:taxon-name-part taxon-name-part-type="genus" reg="Theopropus">T.</tp:taxon-name-part> <tp:taxon-name-part taxon-name-part-type="species" reg="xishiae">xishiae</tp:taxon-name-part></tp:taxon-name></italic> sp. nov. <bold>B, E</bold><italic><tp:taxon-name><tp:taxon-name-part taxon-name-part-type="genus" reg="Theopropus">T.</tp:taxon-name-part> <tp:taxon-name-part taxon-name-part-type="species" reg="sinecus">sinecus</tp:taxon-name-part> <tp:taxon-name-part taxon-name-part-type="subspecies" reg="sinecus">sinecus</tp:taxon-name-part></tp:taxon-name></italic><bold>C, F</bold><italic><tp:taxon-name><tp:taxon-name-part taxon-name-part-type="genus" reg="Theopropus">T.</tp:taxon-name-part></tp:taxon-name></italic> sp. <bold>A–C</bold> abdomen <bold>D–F</bold> posteroventral metafemoral lobe.</p></caption><graphic xmlns:xlink="http://www.w3.org/1999/xlink" xlink:href="zookeys-1049-163-g009.jpg" position="float" orientation="portrait" xlink:type="simple" id="oo_569715.jpg"><uri content-type="original_file" xlink:type="simple">https://binary.pensoft.net/fig/569715</uri></graphic></fig><fig id="F10" position="float" orientation="portrait"><object-id xmlns:xlink="http://www.w3.org/1999/xlink" content-type="doi" xlink:type="simple">10.3897/zookeys.1049.65295.figure10</object-id><object-id xmlns:xlink="http://www.w3.org/1999/xlink" content-type="arpha" xlink:type="simple">5AD958F3-755C-5A15-A6EA-60E8431A2256</object-id><label>Figure 10.</label><caption><p>Male genitalia of <italic><tp:taxon-name><tp:taxon-name-part taxon-name-part-type="genus" reg="Theopropus">Theopropus</tp:taxon-name-part></tp:taxon-name></italic> spp., Disarticulated genital complex, ventral view <bold>A</bold><italic><tp:taxon-name><tp:taxon-name-part taxon-name-part-type="genus" reg="Theopropus">T.</tp:taxon-name-part> <tp:taxon-name-part taxon-name-part-type="species" reg="sinecus">sinecus</tp:taxon-name-part> <tp:taxon-name-part taxon-name-part-type="subspecies" reg="sinecus">sinecus</tp:taxon-name-part></tp:taxon-name></italic> from Guangxi, Jinxiu <bold>B</bold><italic><tp:taxon-name><tp:taxon-name-part taxon-name-part-type="genus" reg="Theopropus">T.</tp:taxon-name-part> <tp:taxon-name-part taxon-name-part-type="species" reg="xishiae">xishiae</tp:taxon-name-part></tp:taxon-name></italic> sp. nov. holotype <bold>C</bold><italic><tp:taxon-name><tp:taxon-name-part taxon-name-part-type="genus" reg="Theopropus">T.</tp:taxon-name-part></tp:taxon-name></italic> sp. from Yunnan, Mengla <bold>D</bold><italic><tp:taxon-name><tp:taxon-name-part taxon-name-part-type="genus" reg="Theopropus">T.</tp:taxon-name-part> <tp:taxon-name-part taxon-name-part-type="species" reg="xishiae">xishiae</tp:taxon-name-part></tp:taxon-name></italic><bold>sp. nov.</bold> paratype <bold>E</bold><italic><tp:taxon-name><tp:taxon-name-part taxon-name-part-type="genus" reg="Theopropus">T.</tp:taxon-name-part> <tp:taxon-name-part taxon-name-part-type="species" reg="sinecus">sinecus</tp:taxon-name-part> <tp:taxon-name-part taxon-name-part-type="subspecies" reg="sinecus">sinecus</tp:taxon-name-part></tp:taxon-name></italic> from Yunnan, Honghe <bold>F</bold><italic><tp:taxon-name><tp:taxon-name-part taxon-name-part-type="genus" reg="Theopropus">T.</tp:taxon-name-part> <tp:taxon-name-part taxon-name-part-type="species" reg="sinecus">sinecus</tp:taxon-name-part> <tp:taxon-name-part taxon-name-part-type="subspecies" reg="qiongae">qiongae</tp:taxon-name-part></tp:taxon-name></italic> ssp.nov. holotype. Abbreviations: <bold>afa</bold> = phalloid apophysis; <bold>bl</bold> = basal lobe of ventral phallomere; <bold>fda</bold> = main posterior lobe of right phallomere; <bold>loa</bold> = membra- nous lobe; <bold>paa</bold> = posterior process of left phallomere; <bold>pda</bold> = primary distal process; <bold>pia</bold> = process posterolateral to pva of right phallomere; <bold>pva</bold> = process anteromesal to pia of right phallomere; <bold>sdp</bold> = secondary distal process.</p></caption><graphic xmlns:xlink="http://www.w3.org/1999/xlink" xlink:href="zookeys-1049-163-g010.jpg" position="float" orientation="portrait" xlink:type="simple" id="oo_569716.jpg"><uri content-type="original_file" xlink:type="simple">https://binary.pensoft.net/fig/569716</uri></graphic></fig><fig id="F11" position="float" orientation="portrait"><object-id xmlns:xlink="http://www.w3.org/1999/xlink" content-type="doi" xlink:type="simple">10.3897/zookeys.1049.65295.figure11</object-id><object-id xmlns:xlink="http://www.w3.org/1999/xlink" content-type="arpha" xlink:type="simple">5946829E-BF8C-5E93-B103-285BDB25FB61</object-id><label>Figure 11.</label><caption><p>Holotype and paratype of <italic><tp:taxon-name><tp:taxon-name-part taxon-name-part-type="genus" reg="Theopropus">Theopropus</tp:taxon-name-part> <tp:taxon-name-part taxon-name-part-type="species" reg="sinecus">sinecus</tp:taxon-name-part></tp:taxon-name></italic> Yang, 1999 <bold>A</bold> holotype, female <bold>B</bold> paratype, male.</p></caption><graphic xmlns:xlink="http://www.w3.org/1999/xlink" xlink:href="zookeys-1049-163-g011.jpg" position="float" orientation="portrait" xlink:type="simple" id="oo_569717.jpg"><uri content-type="original_file" xlink:type="simple">https://binary.pensoft.net/fig/569717</uri></graphic></fig><fig id="F12" position="float" orientation="portrait"><object-id xmlns:xlink="http://www.w3.org/1999/xlink" content-type="doi" xlink:type="simple">10.3897/zookeys.1049.65295.figure12</object-id><object-id xmlns:xlink="http://www.w3.org/1999/xlink" content-type="arpha" xlink:type="simple">96CF6520-BCAB-59E0-866D-1C1E29E07753</object-id><label>Figure 12.</label><caption><p>Distribution map of the distribution <italic><tp:taxon-name><tp:taxon-name-part taxon-name-part-type="genus" reg="Theopropus">Theopropus</tp:taxon-name-part></tp:taxon-name></italic> spp. in South China. ▲: <italic><tp:taxon-name><tp:taxon-name-part taxon-name-part-type="genus" reg="Theopropus">T.</tp:taxon-name-part> <tp:taxon-name-part taxon-name-part-type="species" reg="sinecus">sinecus</tp:taxon-name-part> <tp:taxon-name-part taxon-name-part-type="subspecies" reg="sinecus">sinecus</tp:taxon-name-part></tp:taxon-name></italic>; ●: <italic><tp:taxon-name><tp:taxon-name-part taxon-name-part-type="genus" reg="Theopropus">T.</tp:taxon-name-part> <tp:taxon-name-part taxon-name-part-type="species" reg="sinecus">sinecus</tp:taxon-name-part> <tp:taxon-name-part taxon-name-part-type="subspecies" reg="qiongae">qiongae</tp:taxon-name-part></tp:taxon-name></italic> ssp. nov.; * <italic><tp:taxon-name><tp:taxon-name-part taxon-name-part-type="genus" reg="Theopropus">T.</tp:taxon-name-part> <tp:taxon-name-part taxon-name-part-type="species" reg="xishiae">xishiae</tp:taxon-name-part></tp:taxon-name></italic> sp. nov.; ★: <italic><tp:taxon-name><tp:taxon-name-part taxon-name-part-type="genus" reg="Theopropus">T.</tp:taxon-name-part></tp:taxon-name></italic> sp..</p></caption><graphic xmlns:xlink="http://www.w3.org/1999/xlink" xlink:href="zookeys-1049-163-g012.jpg" position="float" orientation="portrait" xlink:type="simple" id="oo_569718.jpg"><uri content-type="original_file" xlink:type="simple">https://binary.pensoft.net/fig/569718</uri></graphic></fig><fig id="F13" position="float" orientation="portrait"><object-id xmlns:xlink="http://www.w3.org/1999/xlink" content-type="doi" xlink:type="simple">10.3897/zookeys.1049.65295.figure13</object-id><object-id xmlns:xlink="http://www.w3.org/1999/xlink" content-type="arpha" xlink:type="simple">81D1B77A-56D6-5BEE-A5A9-443BF26548EE</object-id><label>Figure 13.</label><caption><p><italic><tp:taxon-name><tp:taxon-name-part taxon-name-part-type="genus" reg="Theopropus">Theopropus</tp:taxon-name-part></tp:taxon-name></italic> spp. adult in its natural habitat <bold>A, B</bold><italic><tp:taxon-name><tp:taxon-name-part taxon-name-part-type="genus" reg="Theopropus">T.</tp:taxon-name-part> <tp:taxon-name-part taxon-name-part-type="species" reg="sinecus">sinecus</tp:taxon-name-part> <tp:taxon-name-part taxon-name-part-type="subspecies" reg="sinecus">sinecus</tp:taxon-name-part></tp:taxon-name></italic><bold>C</bold><italic><tp:taxon-name><tp:taxon-name-part taxon-name-part-type="genus" reg="Theopropus">T.</tp:taxon-name-part> <tp:taxon-name-part taxon-name-part-type="species" reg="sinecus">sinecus</tp:taxon-name-part> <tp:taxon-name-part taxon-name-part-type="subspecies" reg="qiongae">qiongae</tp:taxon-name-part></tp:taxon-name></italic> ssp. nov. <bold>D</bold><italic><tp:taxon-name><tp:taxon-name-part taxon-name-part-type="genus" reg="Theopropus">T.</tp:taxon-name-part> <tp:taxon-name-part taxon-name-part-type="species" reg="xishiae">xishiae</tp:taxon-name-part></tp:taxon-name></italic> sp. nov. <bold>E, F</bold><italic><tp:taxon-name><tp:taxon-name-part taxon-name-part-type="genus" reg="Theopropus">T.</tp:taxon-name-part></tp:taxon-name></italic> sp. <bold>A, C, E</bold> female <bold>B</bold> pair <bold>D, E</bold> male.</p></caption><graphic xmlns:xlink="http://www.w3.org/1999/xlink" xlink:href="zookeys-1049-163-g013.jpg" position="float" orientation="portrait" xlink:type="simple" id="oo_569719.jpg"><uri content-type="original_file" xlink:type="simple">https://binary.pensoft.net/fig/569719</uri></graphic></fig><fig id="F14" position="float" orientation="portrait"><object-id xmlns:xlink="http://www.w3.org/1999/xlink" content-type="doi" xlink:type="simple">10.3897/zookeys.1049.65295.figure14</object-id><object-id xmlns:xlink="http://www.w3.org/1999/xlink" content-type="arpha" xlink:type="simple">3BF2B7BC-8F85-5EE1-989F-F2793B878A18</object-id><label>Figure 14.</label><caption><p><italic><tp:taxon-name><tp:taxon-name-part taxon-name-part-type="genus" reg="Theopropus">Theopropus</tp:taxon-name-part></tp:taxon-name></italic> spp. nymph in its natural habitat and environment <bold>A</bold><italic><tp:taxon-name><tp:taxon-name-part taxon-name-part-type="genus" reg="Theopropus">T.</tp:taxon-name-part> <tp:taxon-name-part taxon-name-part-type="species" reg="sinecus">sinecus</tp:taxon-name-part> <tp:taxon-name-part taxon-name-part-type="subspecies" reg="qiongae">qiongae</tp:taxon-name-part></tp:taxon-name></italic> ssp. nov. female nymph in Hainan Is <bold>B</bold><italic><tp:taxon-name><tp:taxon-name-part taxon-name-part-type="genus" reg="Theopropus">T.</tp:taxon-name-part> <tp:taxon-name-part taxon-name-part-type="species" reg="xishiae">xishiae</tp:taxon-name-part></tp:taxon-name></italic> sp. nov. male nymph in Medog <bold>C</bold><italic><tp:taxon-name><tp:taxon-name-part taxon-name-part-type="genus" reg="Theopropus">T.</tp:taxon-name-part> <tp:taxon-name-part taxon-name-part-type="species" reg="sinecus">sinecus</tp:taxon-name-part> <tp:taxon-name-part taxon-name-part-type="subspecies" reg="sinecus">sinecus</tp:taxon-name-part></tp:taxon-name></italic> of Guangxi, Longsheng, Huaping <bold>D</bold><italic><tp:taxon-name><tp:taxon-name-part taxon-name-part-type="genus" reg="Theopropus">T.</tp:taxon-name-part> <tp:taxon-name-part taxon-name-part-type="species" reg="xishiae">xishiae</tp:taxon-name-part></tp:taxon-name></italic> sp. nov. of Tibet, Medog, Beibeng <bold>E</bold><italic><tp:taxon-name><tp:taxon-name-part taxon-name-part-type="genus" reg="Theopropus">T.</tp:taxon-name-part> <tp:taxon-name-part taxon-name-part-type="species" reg="sinecus">sinecus</tp:taxon-name-part> <tp:taxon-name-part taxon-name-part-type="subspecies" reg="qiongae">qiongae</tp:taxon-name-part></tp:taxon-name></italic> ssp. nov. of Hainan Is. Jianfengling Mt. <bold>F</bold><italic><tp:taxon-name><tp:taxon-name-part taxon-name-part-type="genus" reg="Theopropus">T.</tp:taxon-name-part></tp:taxon-name></italic> sp. of Yunnan, Mengla, Mohan.</p></caption><graphic xmlns:xlink="http://www.w3.org/1999/xlink" xlink:href="zookeys-1049-163-g014.jpg" position="float" orientation="portrait" xlink:type="simple" id="oo_569720.jpg"><uri content-type="original_file" xlink:type="simple">https://binary.pensoft.net/fig/569720</uri></graphic></fig></tp:treatment-sec><ref-list><ref id="B21"><mixed-citation xmlns:xlink="http://www.w3.org/1999/xlink" xlink:type="simple"><person-group><name name-style="western"><surname>Wang</surname><given-names>TQ</given-names></name></person-group> (<year>1993</year>) <source>Synopsis on the Classification of <tp:taxon-name><tp:taxon-name-part taxon-name-part-type="order">Mantodea</tp:taxon-name-part></tp:taxon-name> from China.</source><publisher-name>Shanghai Scientific and Technological</publisher-name>, <publisher-loc>Literature Publishing House, Shanghai</publisher-loc>, <size units="page">176 pp</size>.</mixed-citation></ref><ref id="B24"><mixed-citation xmlns:xlink="http://www.w3.org/1999/xlink" xlink:type="simple"><person-group><name name-style="western"><surname>Yang</surname><given-names>CK</given-names></name></person-group> (<year>1999</year>) <source><tp:taxon-name><tp:taxon-name-part taxon-name-part-type="order">Mantodea</tp:taxon-name-part></tp:taxon-name> (in Chinese). In: Chen SC (Ed.) Pictorial Handbook of rare and Precious Insects in China.</source><publisher-name>China Forestry Publishing House</publisher-name>, <publisher-loc>Beijing</publisher-loc>, <size units="page">28 pp</size>.</mixed-citation></ref></ref-list></tp:taxon-treatment>
