# Supplementary material for: Notes on the genus Theopropus Saussure (Mantodea, Hymenopodidae) from China, with description of a new species from the Himalayas
Source: Zookeys. 2021 Jul 23;1049:163–82. doi: 10.3897/zookeys.1049.65295 (PMC8324580; doi:10.3897/zookeys.1049.65295)
Supplement: XML Treatment for Theopropus sinecus qiongae [file zookeys.1049.65295-treatment4.xml]

<!DOCTYPE tp:taxon-treatment
  PUBLIC "-//TaxonX//DTD Taxonomic Treatment Publishing DTD v0 20100105//EN" "tax-treatment-NSO.dtd">
<tp:taxon-treatment xmlns:tp="http://www.plazi.org/taxpub"><tp:treatment-meta><kwd-group><label>Taxon classification</label><kwd><named-content xmlns:xlink="http://www.w3.org/1999/xlink" content-type="kingdom">Animalia</named-content></kwd><kwd><named-content xmlns:xlink="http://www.w3.org/1999/xlink" content-type="order">Mantodea</named-content></kwd><kwd><named-content xmlns:xlink="http://www.w3.org/1999/xlink" content-type="family">Hymenopodidae</named-content></kwd></kwd-group><mixed-citation publication-type="journal"><person-group><name><surname>Wu</surname><given-names>Chao</given-names></name><name><surname>Liu</surname><given-names>Chun-Xiang</given-names></name></person-group><article-title>Notes on the genus <italic><tp:taxon-name><tp:taxon-name-part taxon-name-part-type="genus" reg="Theopropus">Theopropus</tp:taxon-name-part></tp:taxon-name></italic> Saussure (<tp:taxon-name><tp:taxon-name-part taxon-name-part-type="order">Mantodea</tp:taxon-name-part></tp:taxon-name>, <tp:taxon-name><tp:taxon-name-part taxon-name-part-type="family">Hymenopodidae</tp:taxon-name-part></tp:taxon-name>) from China, with description of a new species from the Himalayas</article-title><source>Zookeys</source><day>23</day><month>7</month><year>2021</year><volume>1049</volume><fpage>163</fpage><lpage>182</lpage><pub-id pub-id-type="doi">10.3897/zookeys.1049.65295</pub-id></mixed-citation></tp:treatment-meta><tp:nomenclature><tp:taxon-name><object-id xmlns:xlink="http://www.w3.org/1999/xlink" content-type="arpha" xlink:type="simple">00F2783E-40DE-5218-8FCD-C5A097FF5FAE</object-id>
                <tp:taxon-name-part taxon-name-part-type="genus" reg="Theopropus">Theopropus</tp:taxon-name-part>
                <tp:taxon-name-part taxon-name-part-type="species" reg="sinecus">sinecus</tp:taxon-name-part>
                <tp:taxon-name-part taxon-name-part-type="subspecies" reg="qiongae">qiongae</tp:taxon-name-part>
              </tp:taxon-name><tp:taxon-authority>Wu &amp; Liu</tp:taxon-authority><tp:taxon-status xmlns:xlink="http://www.w3.org/1999/xlink" xlink:type="simple">ssp. nov.</tp:taxon-status><xref ref-type="fig" rid="F4">Figs 4</xref><xref ref-type="fig" rid="F10">; 10F</xref><xref ref-type="fig" rid="F12">; 12</xref><xref ref-type="fig" rid="F13">; 13C</xref><xref ref-type="fig" rid="F14">; 14A, E</xref><tp:nomenclature-citation-list><tp:nomenclature-citation><tp:taxon-name>
                    <tp:taxon-name-part taxon-name-part-type="genus" reg="Theopropus">Theopropus</tp:taxon-name-part> <tp:taxon-name-part taxon-name-part-type="species" reg="cattulus">cattulus</tp:taxon-name-part></tp:taxon-name><comment>, <xref ref-type="bibr" rid="B25">Zhu et al. 2012</xref>: 56–58 (erroneously identified).</comment></tp:nomenclature-citation></tp:nomenclature-citation-list></tp:nomenclature><tp:treatment-sec sec-type="material" id="SECID0EQUAG"><title>Material examined.</title><p>10♂, 6♀. <bold><italic>Holotype.</italic> China</bold> • 1♂; Hainan, Ledong, Jianfengling Mt., Mingfenggu; <named-content xmlns:xlink="http://www.w3.org/1999/xlink" content-type="dwc:verbatimCoordinates" xlink:type="simple"><named-content content-type="geo-json" specific-use="{&#34;type&#34;:&#34;Point&#34;,&#34;coordinates&#34;:[108.841111,18.754167]}" id="NCID0E4UAG" xlink:type="simple">18°44'75"N, 108°50'28"E</named-content></named-content>; 950 m; 30-VI-2020; Chao Wu leg.; <named-content xmlns:xlink="http://www.w3.org/1999/xlink" content-type="dwc:institutional_code" xlink:type="simple">IZCAS</named-content>. <bold><italic>Paratypes.</italic></bold> China • 2♀; Hainan, Ledong, Jianfengling Mt., Tianchi; <named-content xmlns:xlink="http://www.w3.org/1999/xlink" content-type="dwc:verbatimCoordinates" xlink:type="simple"><named-content content-type="geo-json" specific-use="{&#34;type&#34;:&#34;Point&#34;,&#34;coordinates&#34;:[108.860278,18.740278]}" id="NCID0ENVAG" xlink:type="simple">18°44'25"N, 108°51'37"E</named-content></named-content>; 900 m; 15-XI-2016; Chao Wu leg. <named-content xmlns:xlink="http://www.w3.org/1999/xlink" content-type="dwc:institutional_code" xlink:type="simple">IZCAS</named-content>. • 1♀; Hainan, Ledong, Jianfengling Mt., Tianchi; 10-IV-2010; Xin-Lei Huang leg. <named-content xmlns:xlink="http://www.w3.org/1999/xlink" content-type="dwc:institutional_code" xlink:type="simple">IZCAS</named-content>. • 1♀; Hainan, Baisha, Shuiman, Wuzhishan Mt.; <named-content xmlns:xlink="http://www.w3.org/1999/xlink" content-type="dwc:verbatimCoordinates" xlink:type="simple"><named-content content-type="geo-json" specific-use="{&#34;type&#34;:&#34;Point&#34;,&#34;coordinates&#34;:[109.666944,18.888056]}" id="NCID0E6VAG" xlink:type="simple">18°53'17"N, 109°40'01"E</named-content></named-content>; 750 m; 20-VII-2020; Chao Wu &amp; Cai-Wen Nie leg.; <abbrev xmlns:xlink="http://www.w3.org/1999/xlink" content-type="institution" xlink:title="Collection of Chao Wu, Beijing, China" id="ABBRID0EEWAG" xlink:type="simple">CWC</abbrev>. • 1♀; Hainan, Baisha, Hongkan, Ying’geling Mt.; 600 m; 23-X-2014; Chao Wu leg.; <abbrev xmlns:xlink="http://www.w3.org/1999/xlink" content-type="institution" xlink:title="Collection of Chao Wu, Beijing, China" id="ABBRID0EJWAG" xlink:type="simple">CWC</abbrev>. • 3♂; same as before; <named-content xmlns:xlink="http://www.w3.org/1999/xlink" content-type="dwc:institutional_code" xlink:type="simple">IZCAS</named-content>. • 4♂; Hainan, Qiongzhong, Limushan Mt.; 700 m; 20-X-2014; Chao Wu leg.; <abbrev xmlns:xlink="http://www.w3.org/1999/xlink" content-type="institution" xlink:title="Collection of Chao Wu, Beijing, China" id="ABBRID0ETWAG" xlink:type="simple">CWC</abbrev>. • 1♂ Hainan, Ledong, Jianfengling Mt., Mingfenggu; 950 m; 28-X-2014; Chao Wu leg.; <abbrev xmlns:xlink="http://www.w3.org/1999/xlink" content-type="institution" xlink:title="Collection of Chao Wu, Beijing, China" id="ABBRID0EYWAG" xlink:type="simple">CWC</abbrev>. • 1♀; Hainan, Ledong, Jianfengling Mt., Mingfenggu; 20-XII-2017; Jia-Zhi Zhang leg.; <abbrev xmlns:xlink="http://www.w3.org/1999/xlink" content-type="institution" xlink:title="Collection of Jia-Zhi Zhang, Shanghai, China" id="ABBRID0E4WAG" xlink:type="simple">CJZ</abbrev>. • 1♂; same as before.</p></tp:treatment-sec><tp:treatment-sec sec-type="description" id="SECID0ECXAG"><title>Description.</title><p><bold>Male.</bold> Similar to <italic><tp:taxon-name><tp:taxon-name-part taxon-name-part-type="genus" reg="Theopropus">T.</tp:taxon-name-part> <tp:taxon-name-part taxon-name-part-type="species" reg="sinecus">s.</tp:taxon-name-part> <tp:taxon-name-part taxon-name-part-type="subspecies" reg="sinecus">sinecus</tp:taxon-name-part></tp:taxon-name></italic> (Figs <xref ref-type="fig" rid="F4">4A, B</xref>, <xref ref-type="fig" rid="F10">10F</xref>), except the following characteristics: smaller; on surface of forewing, the white subbasal spot of discoidal area small, even disappearing in some specimens; white band at the middle of discoidal area narrow, the two black parallel arc-shaped lateral borders of the white band converging at their distal ends in rare instances; hindwing base reddish brown, with red-brownish veins.</p><p><bold>Female.</bold> Similar to <italic><tp:taxon-name><tp:taxon-name-part taxon-name-part-type="genus" reg="Theopropus">T.</tp:taxon-name-part> <tp:taxon-name-part taxon-name-part-type="species" reg="sinecus">s.</tp:taxon-name-part> <tp:taxon-name-part taxon-name-part-type="subspecies" reg="sinecus">sinecus</tp:taxon-name-part></tp:taxon-name></italic> but smaller. The forewing is similar to male, white spot in base of discoidal area small or indistinct, white band in middle of discoidal area narrow; hindwings opaque, maize-yellow, with hyaline margin.</p></tp:treatment-sec><tp:treatment-sec sec-type="discussion" id="SECID0EUYAG"><title>Discussion.</title><p><xref ref-type="bibr" rid="B25">Zhu et al. (2012)</xref> identified the specimens from Hainan Island as <italic><tp:taxon-name><tp:taxon-name-part taxon-name-part-type="genus" reg="Theopropus">Theopropus</tp:taxon-name-part> <tp:taxon-name-part taxon-name-part-type="species" reg="cattulus">cattulus</tp:taxon-name-part></tp:taxon-name></italic> (Westwood, 1889). After checking the pictures of the types of <italic><tp:taxon-name><tp:taxon-name-part taxon-name-part-type="genus" reg="Theopropus">T.</tp:taxon-name-part> <tp:taxon-name-part taxon-name-part-type="species" reg="cattulus">cattulus</tp:taxon-name-part></tp:taxon-name></italic> Westwood, 1889 in “The <tp:taxon-name><tp:taxon-name-part taxon-name-part-type="order">Mantodea</tp:taxon-name-part></tp:taxon-name> Image Database” <ext-link xmlns:xlink="http://www.w3.org/1999/xlink" xlink:type="simple" ext-link-type="uri" xlink:href="https://specimens.mantodearesearch.com/default/zoom/835">https://specimens.mantodearesearch.com/default/zoom/835</ext-link>, we found that there is only a small black spot on each lateral margin of the metazone in <italic><tp:taxon-name><tp:taxon-name-part taxon-name-part-type="genus" reg="Theopropus">T.</tp:taxon-name-part> <tp:taxon-name-part taxon-name-part-type="species" reg="cattulus">cattulus</tp:taxon-name-part></tp:taxon-name></italic>, whereas, in those specimens from Hainan Island, a black band extends backwards on each lateral margin of metazone. Also, <italic><tp:taxon-name><tp:taxon-name-part taxon-name-part-type="genus" reg="Theopropus">Theopropus</tp:taxon-name-part> <tp:taxon-name-part taxon-name-part-type="species" reg="cattulus">cattulus</tp:taxon-name-part></tp:taxon-name></italic> is endemic on Java, Indonesia. Thus, we think the identification of these specimens from Hainan Island in <xref ref-type="bibr" rid="B25">Zhu et al. (2012)</xref> is wrong. We establish a new subspecies of <italic><tp:taxon-name><tp:taxon-name-part taxon-name-part-type="genus" reg="Theopropus">T.</tp:taxon-name-part> <tp:taxon-name-part taxon-name-part-type="species" reg="sinecus">sinecus</tp:taxon-name-part></tp:taxon-name></italic> for these specimens from Hainan Island.</p></tp:treatment-sec><tp:treatment-sec sec-type="description" id="SECID0ED2AG"><title>Measurements</title><p><bold>(length in mm, holotype in parentheses).</bold> Body (head to wings): male 27.9–28.6 (28.5), female 44.9–46.2; body (vertex to abdomen end): male 22.0–26.5 (25.8), female 40.3–42.1; pronotum: male 5.8–6.0(5.9), female 11.6–11.9; fore coxae: male 5.8–6.0 (5.9), female 12.88–13.02; fore femora: male 6.9–7.1 (7.0), female 14.0–14.9; fore tibiae: male 5.2–5.3 (5.2), female 10.4–10.9; middle femora: male 5.9–6.0 (5.9), female 10.3–10.6; hind femora: male 7.0–7.2 (7.1), female 12.0–13.1; forewing: male 20.0–20.1 (20.1), female 28.5–30.0; hindwing: male 18.2–18.9 (18.6), female 24.9–25.9.</p></tp:treatment-sec><tp:treatment-sec sec-type="distribution" id="SECID0EL2AG"><title>Distribution.</title><p>China: Hainan Island.</p></tp:treatment-sec><tp:treatment-sec sec-type="etymology" id="SECID0EQ2AG"><title>Etymology.</title><p>The new subspecies was named after the other name for Hainan Island, Qiong.</p></tp:treatment-sec><tp:treatment-sec><!--Section generated to contain objects referenced in tp:taxon-treatment.--><fig id="F4" position="float" orientation="portrait"><object-id xmlns:xlink="http://www.w3.org/1999/xlink" content-type="doi" xlink:type="simple">10.3897/zookeys.1049.65295.figure4</object-id><object-id xmlns:xlink="http://www.w3.org/1999/xlink" content-type="arpha" xlink:type="simple">4AFAFE92-C587-5CA5-A389-0203DBA7862A</object-id><label>Figure 4.</label><caption><p><italic><tp:taxon-name><tp:taxon-name-part taxon-name-part-type="genus" reg="Theopropus">Theopropus</tp:taxon-name-part> <tp:taxon-name-part taxon-name-part-type="species" reg="sinecus">sinecus</tp:taxon-name-part> <tp:taxon-name-part taxon-name-part-type="subspecies" reg="qiongae">qiongae</tp:taxon-name-part></tp:taxon-name></italic> ssp. nov. body in dorsal view and ootheca <bold>A</bold> female, paratype <bold>B</bold> male, paratype <bold>C</bold> ootheca.</p></caption><graphic xmlns:xlink="http://www.w3.org/1999/xlink" xlink:href="zookeys-1049-163-g004.jpg" position="float" orientation="portrait" xlink:type="simple" id="oo_569710.jpg"><uri content-type="original_file" xlink:type="simple">https://binary.pensoft.net/fig/569710</uri></graphic></fig><fig id="F10" position="float" orientation="portrait"><object-id xmlns:xlink="http://www.w3.org/1999/xlink" content-type="doi" xlink:type="simple">10.3897/zookeys.1049.65295.figure10</object-id><object-id xmlns:xlink="http://www.w3.org/1999/xlink" content-type="arpha" xlink:type="simple">5AD958F3-755C-5A15-A6EA-60E8431A2256</object-id><label>Figure 10.</label><caption><p>Male genitalia of <italic><tp:taxon-name><tp:taxon-name-part taxon-name-part-type="genus" reg="Theopropus">Theopropus</tp:taxon-name-part></tp:taxon-name></italic> spp., Disarticulated genital complex, ventral view <bold>A</bold><italic><tp:taxon-name><tp:taxon-name-part taxon-name-part-type="genus" reg="Theopropus">T.</tp:taxon-name-part> <tp:taxon-name-part taxon-name-part-type="species" reg="sinecus">sinecus</tp:taxon-name-part> <tp:taxon-name-part taxon-name-part-type="subspecies" reg="sinecus">sinecus</tp:taxon-name-part></tp:taxon-name></italic> from Guangxi, Jinxiu <bold>B</bold><italic><tp:taxon-name><tp:taxon-name-part taxon-name-part-type="genus" reg="Theopropus">T.</tp:taxon-name-part> <tp:taxon-name-part taxon-name-part-type="species" reg="xishiae">xishiae</tp:taxon-name-part></tp:taxon-name></italic> sp. nov. holotype <bold>C</bold><italic><tp:taxon-name><tp:taxon-name-part taxon-name-part-type="genus" reg="Theopropus">T.</tp:taxon-name-part></tp:taxon-name></italic> sp. from Yunnan, Mengla <bold>D</bold><italic><tp:taxon-name><tp:taxon-name-part taxon-name-part-type="genus" reg="Theopropus">T.</tp:taxon-name-part> <tp:taxon-name-part taxon-name-part-type="species" reg="xishiae">xishiae</tp:taxon-name-part></tp:taxon-name></italic><bold>sp. nov.</bold> paratype <bold>E</bold><italic><tp:taxon-name><tp:taxon-name-part taxon-name-part-type="genus" reg="Theopropus">T.</tp:taxon-name-part> <tp:taxon-name-part taxon-name-part-type="species" reg="sinecus">sinecus</tp:taxon-name-part> <tp:taxon-name-part taxon-name-part-type="subspecies" reg="sinecus">sinecus</tp:taxon-name-part></tp:taxon-name></italic> from Yunnan, Honghe <bold>F</bold><italic><tp:taxon-name><tp:taxon-name-part taxon-name-part-type="genus" reg="Theopropus">T.</tp:taxon-name-part> <tp:taxon-name-part taxon-name-part-type="species" reg="sinecus">sinecus</tp:taxon-name-part> <tp:taxon-name-part taxon-name-part-type="subspecies" reg="qiongae">qiongae</tp:taxon-name-part></tp:taxon-name></italic> ssp.nov. holotype. Abbreviations: <bold>afa</bold> = phalloid apophysis; <bold>bl</bold> = basal lobe of ventral phallomere; <bold>fda</bold> = main posterior lobe of right phallomere; <bold>loa</bold> = membra- nous lobe; <bold>paa</bold> = posterior process of left phallomere; <bold>pda</bold> = primary distal process; <bold>pia</bold> = process posterolateral to pva of right phallomere; <bold>pva</bold> = process anteromesal to pia of right phallomere; <bold>sdp</bold> = secondary distal process.</p></caption><graphic xmlns:xlink="http://www.w3.org/1999/xlink" xlink:href="zookeys-1049-163-g010.jpg" position="float" orientation="portrait" xlink:type="simple" id="oo_569716.jpg"><uri content-type="original_file" xlink:type="simple">https://binary.pensoft.net/fig/569716</uri></graphic></fig><fig id="F12" position="float" orientation="portrait"><object-id xmlns:xlink="http://www.w3.org/1999/xlink" content-type="doi" xlink:type="simple">10.3897/zookeys.1049.65295.figure12</object-id><object-id xmlns:xlink="http://www.w3.org/1999/xlink" content-type="arpha" xlink:type="simple">96CF6520-BCAB-59E0-866D-1C1E29E07753</object-id><label>Figure 12.</label><caption><p>Distribution map of the distribution <italic><tp:taxon-name><tp:taxon-name-part taxon-name-part-type="genus" reg="Theopropus">Theopropus</tp:taxon-name-part></tp:taxon-name></italic> spp. in South China. ▲: <italic><tp:taxon-name><tp:taxon-name-part taxon-name-part-type="genus" reg="Theopropus">T.</tp:taxon-name-part> <tp:taxon-name-part taxon-name-part-type="species" reg="sinecus">sinecus</tp:taxon-name-part> <tp:taxon-name-part taxon-name-part-type="subspecies" reg="sinecus">sinecus</tp:taxon-name-part></tp:taxon-name></italic>; ●: <italic><tp:taxon-name><tp:taxon-name-part taxon-name-part-type="genus" reg="Theopropus">T.</tp:taxon-name-part> <tp:taxon-name-part taxon-name-part-type="species" reg="sinecus">sinecus</tp:taxon-name-part> <tp:taxon-name-part taxon-name-part-type="subspecies" reg="qiongae">qiongae</tp:taxon-name-part></tp:taxon-name></italic> ssp. nov.; * <italic><tp:taxon-name><tp:taxon-name-part taxon-name-part-type="genus" reg="Theopropus">T.</tp:taxon-name-part> <tp:taxon-name-part taxon-name-part-type="species" reg="xishiae">xishiae</tp:taxon-name-part></tp:taxon-name></italic> sp. nov.; ★: <italic><tp:taxon-name><tp:taxon-name-part taxon-name-part-type="genus" reg="Theopropus">T.</tp:taxon-name-part></tp:taxon-name></italic> sp..</p></caption><graphic xmlns:xlink="http://www.w3.org/1999/xlink" xlink:href="zookeys-1049-163-g012.jpg" position="float" orientation="portrait" xlink:type="simple" id="oo_569718.jpg"><uri content-type="original_file" xlink:type="simple">https://binary.pensoft.net/fig/569718</uri></graphic></fig><fig id="F13" position="float" orientation="portrait"><object-id xmlns:xlink="http://www.w3.org/1999/xlink" content-type="doi" xlink:type="simple">10.3897/zookeys.1049.65295.figure13</object-id><object-id xmlns:xlink="http://www.w3.org/1999/xlink" content-type="arpha" xlink:type="simple">81D1B77A-56D6-5BEE-A5A9-443BF26548EE</object-id><label>Figure 13.</label><caption><p><italic><tp:taxon-name><tp:taxon-name-part taxon-name-part-type="genus" reg="Theopropus">Theopropus</tp:taxon-name-part></tp:taxon-name></italic> spp. adult in its natural habitat <bold>A, B</bold><italic><tp:taxon-name><tp:taxon-name-part taxon-name-part-type="genus" reg="Theopropus">T.</tp:taxon-name-part> <tp:taxon-name-part taxon-name-part-type="species" reg="sinecus">sinecus</tp:taxon-name-part> <tp:taxon-name-part taxon-name-part-type="subspecies" reg="sinecus">sinecus</tp:taxon-name-part></tp:taxon-name></italic><bold>C</bold><italic><tp:taxon-name><tp:taxon-name-part taxon-name-part-type="genus" reg="Theopropus">T.</tp:taxon-name-part> <tp:taxon-name-part taxon-name-part-type="species" reg="sinecus">sinecus</tp:taxon-name-part> <tp:taxon-name-part taxon-name-part-type="subspecies" reg="qiongae">qiongae</tp:taxon-name-part></tp:taxon-name></italic> ssp. nov. <bold>D</bold><italic><tp:taxon-name><tp:taxon-name-part taxon-name-part-type="genus" reg="Theopropus">T.</tp:taxon-name-part> <tp:taxon-name-part taxon-name-part-type="species" reg="xishiae">xishiae</tp:taxon-name-part></tp:taxon-name></italic> sp. nov. <bold>E, F</bold><italic><tp:taxon-name><tp:taxon-name-part taxon-name-part-type="genus" reg="Theopropus">T.</tp:taxon-name-part></tp:taxon-name></italic> sp. <bold>A, C, E</bold> female <bold>B</bold> pair <bold>D, E</bold> male.</p></caption><graphic xmlns:xlink="http://www.w3.org/1999/xlink" xlink:href="zookeys-1049-163-g013.jpg" position="float" orientation="portrait" xlink:type="simple" id="oo_569719.jpg"><uri content-type="original_file" xlink:type="simple">https://binary.pensoft.net/fig/569719</uri></graphic></fig><fig id="F14" position="float" orientation="portrait"><object-id xmlns:xlink="http://www.w3.org/1999/xlink" content-type="doi" xlink:type="simple">10.3897/zookeys.1049.65295.figure14</object-id><object-id xmlns:xlink="http://www.w3.org/1999/xlink" content-type="arpha" xlink:type="simple">3BF2B7BC-8F85-5EE1-989F-F2793B878A18</object-id><label>Figure 14.</label><caption><p><italic><tp:taxon-name><tp:taxon-name-part taxon-name-part-type="genus" reg="Theopropus">Theopropus</tp:taxon-name-part></tp:taxon-name></italic> spp. nymph in its natural habitat and environment <bold>A</bold><italic><tp:taxon-name><tp:taxon-name-part taxon-name-part-type="genus" reg="Theopropus">T.</tp:taxon-name-part> <tp:taxon-name-part taxon-name-part-type="species" reg="sinecus">sinecus</tp:taxon-name-part> <tp:taxon-name-part taxon-name-part-type="subspecies" reg="qiongae">qiongae</tp:taxon-name-part></tp:taxon-name></italic> ssp. nov. female nymph in Hainan Is <bold>B</bold><italic><tp:taxon-name><tp:taxon-name-part taxon-name-part-type="genus" reg="Theopropus">T.</tp:taxon-name-part> <tp:taxon-name-part taxon-name-part-type="species" reg="xishiae">xishiae</tp:taxon-name-part></tp:taxon-name></italic> sp. nov. male nymph in Medog <bold>C</bold><italic><tp:taxon-name><tp:taxon-name-part taxon-name-part-type="genus" reg="Theopropus">T.</tp:taxon-name-part> <tp:taxon-name-part taxon-name-part-type="species" reg="sinecus">sinecus</tp:taxon-name-part> <tp:taxon-name-part taxon-name-part-type="subspecies" reg="sinecus">sinecus</tp:taxon-name-part></tp:taxon-name></italic> of Guangxi, Longsheng, Huaping <bold>D</bold><italic><tp:taxon-name><tp:taxon-name-part taxon-name-part-type="genus" reg="Theopropus">T.</tp:taxon-name-part> <tp:taxon-name-part taxon-name-part-type="species" reg="xishiae">xishiae</tp:taxon-name-part></tp:taxon-name></italic> sp. nov. of Tibet, Medog, Beibeng <bold>E</bold><italic><tp:taxon-name><tp:taxon-name-part taxon-name-part-type="genus" reg="Theopropus">T.</tp:taxon-name-part> <tp:taxon-name-part taxon-name-part-type="species" reg="sinecus">sinecus</tp:taxon-name-part> <tp:taxon-name-part taxon-name-part-type="subspecies" reg="qiongae">qiongae</tp:taxon-name-part></tp:taxon-name></italic> ssp. nov. of Hainan Is. Jianfengling Mt. <bold>F</bold><italic><tp:taxon-name><tp:taxon-name-part taxon-name-part-type="genus" reg="Theopropus">T.</tp:taxon-name-part></tp:taxon-name></italic> sp. of Yunnan, Mengla, Mohan.</p></caption><graphic xmlns:xlink="http://www.w3.org/1999/xlink" xlink:href="zookeys-1049-163-g014.jpg" position="float" orientation="portrait" xlink:type="simple" id="oo_569720.jpg"><uri content-type="original_file" xlink:type="simple">https://binary.pensoft.net/fig/569720</uri></graphic></fig></tp:treatment-sec><ref-list><ref id="B25"><mixed-citation xmlns:xlink="http://www.w3.org/1999/xlink" xlink:type="simple"><person-group><name name-style="western"><surname>Zhu</surname><given-names>XY</given-names></name><name name-style="western"><surname>Wu</surname><given-names>C</given-names></name><name name-style="western"><surname>Yuan</surname><given-names>Q</given-names></name></person-group> (<year>2012</year>) <source><tp:taxon-name><tp:taxon-name-part taxon-name-part-type="order">Mantodea</tp:taxon-name-part></tp:taxon-name> in China.</source><publisher-name>Xiyuan Publishing House</publisher-name>, <publisher-loc>Beijing</publisher-loc>, <size units="page">331 pp</size>.</mixed-citation></ref></ref-list></tp:taxon-treatment>
