# Supplementary material for: Notes on the genus Theopropus Saussure (Mantodea, Hymenopodidae) from China, with description of a new species from the Himalayas
Source: Zookeys. 2021 Jul 23;1049:163–82. doi: 10.3897/zookeys.1049.65295 (PMC8324580; doi:10.3897/zookeys.1049.65295)
Supplement: XML Treatment for Theopropus xishiae [file zookeys.1049.65295-treatment5.xml]

<!DOCTYPE tp:taxon-treatment
  PUBLIC "-//TaxonX//DTD Taxonomic Treatment Publishing DTD v0 20100105//EN" "tax-treatment-NSO.dtd">
<tp:taxon-treatment xmlns:tp="http://www.plazi.org/taxpub"><tp:treatment-meta><kwd-group><label>Taxon classification</label><kwd><named-content xmlns:xlink="http://www.w3.org/1999/xlink" content-type="kingdom">Animalia</named-content></kwd><kwd><named-content xmlns:xlink="http://www.w3.org/1999/xlink" content-type="order">Mantodea</named-content></kwd><kwd><named-content xmlns:xlink="http://www.w3.org/1999/xlink" content-type="family">Hymenopodidae</named-content></kwd></kwd-group><mixed-citation publication-type="journal"><person-group><name><surname>Wu</surname><given-names>Chao</given-names></name><name><surname>Liu</surname><given-names>Chun-Xiang</given-names></name></person-group><article-title>Notes on the genus <italic><tp:taxon-name><tp:taxon-name-part taxon-name-part-type="genus" reg="Theopropus">Theopropus</tp:taxon-name-part></tp:taxon-name></italic> Saussure (<tp:taxon-name><tp:taxon-name-part taxon-name-part-type="order">Mantodea</tp:taxon-name-part></tp:taxon-name>, <tp:taxon-name><tp:taxon-name-part taxon-name-part-type="family">Hymenopodidae</tp:taxon-name-part></tp:taxon-name>) from China, with description of a new species from the Himalayas</article-title><source>Zookeys</source><day>23</day><month>7</month><year>2021</year><volume>1049</volume><fpage>163</fpage><lpage>182</lpage><pub-id pub-id-type="doi">10.3897/zookeys.1049.65295</pub-id></mixed-citation></tp:treatment-meta><tp:nomenclature><tp:taxon-name><object-id xmlns:xlink="http://www.w3.org/1999/xlink" content-type="arpha" xlink:type="simple">70AF27FE-DB08-517B-9C19-F7C17C3D781D</object-id>
                <tp:taxon-name-part taxon-name-part-type="genus" reg="Theopropus">Theopropus</tp:taxon-name-part>
                <tp:taxon-name-part taxon-name-part-type="species" reg="xishiae">xishiae</tp:taxon-name-part>
                <object-id xmlns:xlink="http://www.w3.org/1999/xlink" content-type="zoobank" xlink:type="simple">http://zoobank.org/15E6FA92-601D-402F-A605-0B822A1CE170</object-id>
              </tp:taxon-name><tp:taxon-authority>Wu &amp; Liu</tp:taxon-authority><tp:taxon-status xmlns:xlink="http://www.w3.org/1999/xlink" xlink:type="simple">sp. nov.</tp:taxon-status><xref ref-type="fig" rid="F2">Figs 2B</xref><xref ref-type="fig" rid="F3">; 3B</xref><xref ref-type="fig" rid="F5">; 5B, E</xref><xref ref-type="fig" rid="F6">; 6B</xref><xref ref-type="fig" rid="F7">; 7B</xref><xref ref-type="fig" rid="F8">; 8B, E</xref><xref ref-type="fig" rid="F9">; 9A, D</xref><xref ref-type="fig" rid="F10">; 10B, D</xref><xref ref-type="fig" rid="F12">; 12</xref><xref ref-type="fig" rid="F13">; 13D</xref><xref ref-type="fig" rid="F14">; 14B, D</xref></tp:nomenclature><tp:treatment-sec sec-type="material" id="SECID0EK5AG"><title>Material examined.</title><p>6♂, 1♀, 1♀ juv.<bold>. <italic>Holotype.</italic></bold> China • 1♂; Tibet, Medog, Beibeng; <named-content xmlns:xlink="http://www.w3.org/1999/xlink" content-type="dwc:verbatimCoordinates" xlink:type="simple"><named-content content-type="geo-json" specific-use="{&#34;type&#34;:&#34;Point&#34;,&#34;coordinates&#34;:[95.175431,29.249483]}" id="NCID0EX5AG" xlink:type="simple">29°14'58.14"N, 95°10'31.55"E</named-content></named-content>; 960 m; 12-VII-2013; Chao Wu leg.; <named-content xmlns:xlink="http://www.w3.org/1999/xlink" content-type="dwc:institutional_code" xlink:type="simple">IZCAS</named-content>. <bold><italic>Paratypes.</italic></bold> China • 1♀; Tibet, Medog, Beibeng; <named-content xmlns:xlink="http://www.w3.org/1999/xlink" content-type="dwc:verbatimCoordinates" xlink:type="simple"><named-content content-type="geo-json" specific-use="{&#34;type&#34;:&#34;Point&#34;,&#34;coordinates&#34;:[95.175431,29.249483]}" id="NCID0EH6AG" xlink:type="simple">29°14'58.14"N, 95°10'31.55"E</named-content></named-content>; 960 m; 12-VII-2013; Chao Wu leg.; <named-content xmlns:xlink="http://www.w3.org/1999/xlink" content-type="dwc:institutional_code" xlink:type="simple">IZCAS</named-content>. • 2♂; Tibet, Medog, Dexing cun; <named-content xmlns:xlink="http://www.w3.org/1999/xlink" content-type="dwc:verbatimCoordinates" xlink:type="simple"><named-content content-type="geo-json" specific-use="{&#34;type&#34;:&#34;Point&#34;,&#34;coordinates&#34;:[95.283283,29.326800]}" id="NCID0EU6AG" xlink:type="simple">29°19'36.48"N, 95°16'59.82"E</named-content></named-content>; 770 m; 15-VII-2013; Chao Wu leg.; <named-content xmlns:xlink="http://www.w3.org/1999/xlink" content-type="dwc:institutional_code" xlink:type="simple">IZCAS</named-content>. • 2♂; Tibet, Medog, Jiangxin cun; <named-content xmlns:xlink="http://www.w3.org/1999/xlink" content-type="dwc:verbatimCoordinates" xlink:type="simple"><named-content content-type="geo-json" specific-use="{&#34;type&#34;:&#34;Point&#34;,&#34;coordinates&#34;:[95.134892,29.217472]}" id="NCID0EBABG" xlink:type="simple">29°13'02.90"N, 95°08'05.61"E</named-content></named-content>; 1200 m; 20-VII-2014; Chao Wu leg.; <abbrev xmlns:xlink="http://www.w3.org/1999/xlink" content-type="institution" xlink:title="Collection of Chao Wu, Beijing, China" id="ABBRID0EGABG" xlink:type="simple">CWC</abbrev>. • 1♂; Tibet, Medog, Beibeng; <named-content xmlns:xlink="http://www.w3.org/1999/xlink" content-type="dwc:verbatimCoordinates" xlink:type="simple"><named-content content-type="geo-json" specific-use="{&#34;type&#34;:&#34;Point&#34;,&#34;coordinates&#34;:[95.200058,29.239311]}" id="NCID0EOABG" xlink:type="simple">29°14'21.52"N, 95°12'00.21"E</named-content></named-content>; 1320 m; 24-VII-2019; Chao Wu leg.; <abbrev xmlns:xlink="http://www.w3.org/1999/xlink" content-type="institution" xlink:title="Collection of Jia-Zhi Zhang, Shanghai, China" id="ABBRID0ETABG" xlink:type="simple">CJZ</abbrev>. • 1♀ juv.; Tibet, Medog, Beibeng; 1000 m; VII-2010; Wen-Xuan Bi leg.; <named-content xmlns:xlink="http://www.w3.org/1999/xlink" content-type="dwc:institutional_code" xlink:type="simple">IZCAS</named-content>.</p></tp:treatment-sec><tp:treatment-sec sec-type="description" id="SECID0E4ABG"><title>Description.</title><p><bold>Male.</bold> Large-sized species for <italic><tp:taxon-name><tp:taxon-name-part taxon-name-part-type="genus" reg="Theopropus">Theopropus</tp:taxon-name-part></tp:taxon-name></italic>. Body size much larger than in other congeners.</p><p><bold><italic>Head</italic>:</bold> Compound eyes oval, anteriorly protruding, with rounded top. Vertical process conical, extending about as high as the imaginary line between the apexes of the eyes; lower frons narrow, with arched dorsal margin and raised lateral margins (Fig. <xref ref-type="fig" rid="F5">5B</xref>). Antennae filiform, shorter than body length.</p><p><bold><italic>Pronotum</italic></bold> (Fig. <xref ref-type="fig" rid="F6">6B</xref>): Wide. Lateral pronotal expansion very wide; lateral margins bearing small, sparsely arranged spines. Black band on each lateral margin of metazone disconnected in middle. Ratio of pronotum length to supracoxal dilatation width about 1.39–14.2.</p><p><bold><italic>Prothoracic legs</italic></bold> (Fig. <xref ref-type="fig" rid="F8">8B</xref>): Coxa bearing 6–7 small dorsal spines, femora with 15 anteroventral spines, tibia with 15 anteroventral and 18 posteroventral spines.</p><p><bold><italic>Meso- and metathoracic legs</italic>:</bold> Long, robust; a subapical posteroventral lobe on mid and hind femora, narrow, long. Base half of tibia swollen.</p><p><bold><italic>Forewings</italic>:</bold> Long, narrow, opaque. Discoidal area possessing a large subbasal white spot with blurry black edges; the two black lateral borders of the wide white band in middle of the discoidal area arched, the anterior margin of the frontal one directing proximad, of the caudal one directing distad (Fig. <xref ref-type="fig" rid="F13">13D</xref>). Anal area long, narrow, hyaline.</p><p><bold><italic>Hindwings</italic></bold> (Fig. <xref ref-type="fig" rid="F2">2B</xref>): Hyaline.</p><p><bold><italic>Abdomen</italic>:</bold> Long, narrow, with very small lobes. Subgenital plate short, wide, more or less asymmetrical, with styli.</p><p><bold><italic>External genitalia</italic></bold> (Fig. <xref ref-type="fig" rid="F10">10B, D</xref>): Simplified. Similar to those of congeners. Left phallomere wide with inconspicuous secondary distal process (spd); phalloid apophysis (afa) short; posterior process of left phallomere (paa) digitiform.</p><p><bold>Female.</bold> Large-sized, robust. Body size largest among known <italic><tp:taxon-name><tp:taxon-name-part taxon-name-part-type="genus" reg="Theopropus">Theopropus</tp:taxon-name-part></tp:taxon-name></italic> species.</p><p><bold><italic>Head</italic></bold> (Fig. <xref ref-type="fig" rid="F5">5E</xref>): Similar to male, but vertex extending beyond apex of eyes.</p><p><bold><italic>Pronotum</italic></bold> (Fig. <xref ref-type="fig" rid="F7">7B</xref>): Wide. Lateral pronotal expansion very wide. Lateral margins bearing small, sparsely arranged spines. Black band on each lateral margin of metazone disconnected in middle. Ratio of pronotum length to supracoxal dilatation width about 1.08.</p><p><bold><italic>Prothoracic legs</italic></bold> (Fig. <xref ref-type="fig" rid="F8">8E</xref>): Coxa bearing 7–8 small dorsal spines; femora with 16 anteroventral spines; tibia with 16 anteroventral and 19 posteroventral spines. Two black horizontal bands present on ventral side of tibia, but absent in femora. No black spots observed near tibial spur.</p><p><bold><italic>Meso- and metathoracic legs</italic>:</bold> Long, robust. The subbasal posteroventral lobe on femur wide, disc-shaped (Fig. <xref ref-type="fig" rid="F9">9D</xref>); base half of tibia swollen.</p><p><bold><italic>Forewings</italic></bold> (Fig. <xref ref-type="fig" rid="F3">3B</xref>): Wide, fusiform, opaque. The large white subbasal spot of the discoidal area with black edges; frontal one of the two black lateral margins of the wide white band in the middle of discoidal area arc-shaped, pointing proximad, and hind one approximately straight. Anal area long, narrow, hyaline.</p><p><bold><italic>Hindwings</italic></bold> (Fig. <xref ref-type="fig" rid="F3">3B</xref>): Wide, opaque, except for margin.</p><p><bold><italic>Abdomen</italic></bold> (Fig. <xref ref-type="fig" rid="F9">9A</xref>): Broad, nearly round. Lateral margins of 4<sup>th</sup>-7<sup>th</sup> abdominal tergite with significantly expanded lobes.</p></tp:treatment-sec><tp:treatment-sec sec-type="Coloration" id="SECID0EMHBG"><title>Coloration.</title><p>Yellowish green, with white spots and bands. Antennae black. Band on each lateral margin of metazone black. Two horizontal ventral bands on prothoracic femora and tibia black in males (Fig. <xref ref-type="fig" rid="F8">8B</xref>), which is absent on femora in females (Fig. <xref ref-type="fig" rid="F8">8E</xref>). Forewings yellowish green, costal area white; the large spot in base of discoidal area white, with black hind edge; the wide band in middle of discoidal area white, with black lateral margins; anal area orange in males and white in females. Hindwings hyaline, with red-brownish veins in males, ivory in females. Abdomen yellowish white; lateral margins of 3<sup>th</sup>-5<sup>th</sup> abdomen tergite with green plaques, and 6<sup>th</sup>-7<sup>th</sup> mostly white in females.</p></tp:treatment-sec><tp:treatment-sec sec-type="description" id="SECID0EOIBG"><title>Measurements</title><p><bold>(length in mm, holotype in parentheses).</bold> Body (head to wings): male 33.0–33.7 (33.7), female 52.45; body (vertex to abdomen end): male 27.2–28.1, female 49.1; pronotum: male 6.3–6.4 (6.4), female 13.4; fore coxae: male 6.6–6.7 (6.7), female 13.6; fore femora: male 7.4–7.5 (7.5), female15.5; fore tibiae: male 5.3–5.4 (5.4), female 11.4; middle femora: male 6.8–6.9 (6.9), female 11.1; hind femora: male 8.0–8.1 (8.1), female 13.6; forewing: male 25.0–25.2 (25.2), female 35.1; hindwing: male 22.0–22.2 (22.2), female 29.8.</p></tp:treatment-sec><tp:treatment-sec sec-type="Differential diagnosis" id="SECID0EWIBG"><title>Differential diagnosis.</title><p>The new species most resembles <italic><tp:taxon-name><tp:taxon-name-part taxon-name-part-type="genus" reg="Theopropus">Theopropus</tp:taxon-name-part> <tp:taxon-name-part taxon-name-part-type="species" reg="sinecus">sinecus</tp:taxon-name-part></tp:taxon-name></italic>. It is distinguished by the larger body size, wider pronotum, and fewer femoral and tibial spines than those of its congener. Concerning the males, the two black lateral borders of the wide white band in the middle of discoidal area are pointing in opposite directions in <italic><tp:taxon-name><tp:taxon-name-part taxon-name-part-type="genus" reg="Theopropus">T.</tp:taxon-name-part> <tp:taxon-name-part taxon-name-part-type="species" reg="xishiae">xishiae</tp:taxon-name-part></tp:taxon-name></italic> sp. nov. (Fig. <xref ref-type="fig" rid="F13">13D</xref>), however, are parallel in <italic><tp:taxon-name><tp:taxon-name-part taxon-name-part-type="genus" reg="Theopropus">T.</tp:taxon-name-part> <tp:taxon-name-part taxon-name-part-type="species" reg="sinecus">sinecus</tp:taxon-name-part></tp:taxon-name></italic> (Fig. <xref ref-type="fig" rid="F13">13B</xref>). The structure of the female’s abdomen is also different from that of its congeners (Fig. <xref ref-type="fig" rid="F9">9A</xref>): lateral margins of 4<sup>th</sup>-7<sup>th</sup> abdominal tergites each bear a distinctly expanded lobe; abdomen yellowish white, lateral margins of 3<sup>th</sup>-5<sup>th</sup> abdomen tergite with green plaques; 6<sup>th</sup>-7<sup>th</sup> completely white.</p><p>This beautiful species is distributed in the southern Himalayas, which is the northernmost and westernmost record for <italic><tp:taxon-name><tp:taxon-name-part taxon-name-part-type="genus" reg="Theopropus">Theopropus</tp:taxon-name-part></tp:taxon-name></italic>.</p></tp:treatment-sec><tp:treatment-sec sec-type="distribution" id="SECID0E5KBG"><title>Distribution.</title><p>China: Tibet, Medog. Expected to also occur in N India.</p></tp:treatment-sec><tp:treatment-sec sec-type="etymology" id="SECID0EDLBG"><title>Etymology.</title><p>The new species was named after Xi Shi who was born in The Spring-Autumn Period, the top of the four beautiful women in ancient China, the beauty representative in Chinese culture.</p></tp:treatment-sec><tp:treatment-sec><!--Section generated to contain objects referenced in tp:taxon-treatment.--><fig id="F2" position="float" orientation="portrait"><object-id xmlns:xlink="http://www.w3.org/1999/xlink" content-type="doi" xlink:type="simple">10.3897/zookeys.1049.65295.figure2</object-id><object-id xmlns:xlink="http://www.w3.org/1999/xlink" content-type="arpha" xlink:type="simple">ED90F3B4-4A7A-5285-B882-4979C5D02EC6</object-id><label>Figure 2.</label><caption><p>Male <italic><tp:taxon-name><tp:taxon-name-part taxon-name-part-type="genus" reg="Theopropus">Theopropus</tp:taxon-name-part></tp:taxon-name></italic> spp. body in dorsal view <bold>A</bold><italic><tp:taxon-name><tp:taxon-name-part taxon-name-part-type="genus" reg="Theopropus">T.</tp:taxon-name-part> <tp:taxon-name-part taxon-name-part-type="species" reg="sinecus">sinecus</tp:taxon-name-part> <tp:taxon-name-part taxon-name-part-type="subspecies" reg="sinecus">sinecus</tp:taxon-name-part></tp:taxon-name></italic> from Guangxi <bold>B</bold><italic><tp:taxon-name><tp:taxon-name-part taxon-name-part-type="genus" reg="Theopropus">T.</tp:taxon-name-part> <tp:taxon-name-part taxon-name-part-type="species" reg="xishiae">xishiae</tp:taxon-name-part></tp:taxon-name></italic> sp. nov. paratype <bold>C</bold><italic><tp:taxon-name><tp:taxon-name-part taxon-name-part-type="genus" reg="Theopropus">T.</tp:taxon-name-part></tp:taxon-name></italic> sp. from Yunnan.</p></caption><graphic xmlns:xlink="http://www.w3.org/1999/xlink" xlink:href="zookeys-1049-163-g002.jpg" position="float" orientation="portrait" xlink:type="simple" id="oo_569708.jpg"><uri content-type="original_file" xlink:type="simple">https://binary.pensoft.net/fig/569708</uri></graphic></fig><fig id="F3" position="float" orientation="portrait"><object-id xmlns:xlink="http://www.w3.org/1999/xlink" content-type="doi" xlink:type="simple">10.3897/zookeys.1049.65295.figure3</object-id><object-id xmlns:xlink="http://www.w3.org/1999/xlink" content-type="arpha" xlink:type="simple">88E3A061-3187-5D9B-9757-8CB685AE77A5</object-id><label>Figure 3.</label><caption><p>Female <italic><tp:taxon-name><tp:taxon-name-part taxon-name-part-type="genus" reg="Theopropus">Theopropus</tp:taxon-name-part></tp:taxon-name></italic> spp. body in dorsal view <bold>A</bold><italic><tp:taxon-name><tp:taxon-name-part taxon-name-part-type="genus" reg="Theopropus">T.</tp:taxon-name-part> <tp:taxon-name-part taxon-name-part-type="species" reg="sinecus">sinecus</tp:taxon-name-part> <tp:taxon-name-part taxon-name-part-type="subspecies" reg="sinecus">sinecus</tp:taxon-name-part></tp:taxon-name></italic> from Guangxi <bold>B</bold><italic><tp:taxon-name><tp:taxon-name-part taxon-name-part-type="genus" reg="Theopropus">T.</tp:taxon-name-part> <tp:taxon-name-part taxon-name-part-type="species" reg="xishiae">xishiae</tp:taxon-name-part></tp:taxon-name></italic> sp. nov. paratype <bold>C</bold><italic><tp:taxon-name><tp:taxon-name-part taxon-name-part-type="genus" reg="Theopropus">T.</tp:taxon-name-part></tp:taxon-name></italic> sp. from Yunnan.</p></caption><graphic xmlns:xlink="http://www.w3.org/1999/xlink" xlink:href="zookeys-1049-163-g003.jpg" position="float" orientation="portrait" xlink:type="simple" id="oo_569709.jpg"><uri content-type="original_file" xlink:type="simple">https://binary.pensoft.net/fig/569709</uri></graphic></fig><fig id="F5" position="float" orientation="portrait"><object-id xmlns:xlink="http://www.w3.org/1999/xlink" content-type="doi" xlink:type="simple">10.3897/zookeys.1049.65295.figure5</object-id><object-id xmlns:xlink="http://www.w3.org/1999/xlink" content-type="arpha" xlink:type="simple">31EBB90C-5EFA-5A4A-9703-157D6311514D</object-id><label>Figure 5.</label><caption><p>Head of <italic><tp:taxon-name><tp:taxon-name-part taxon-name-part-type="genus" reg="Theopropus">Theopropus</tp:taxon-name-part></tp:taxon-name></italic> spp., anterior view <bold>A, D</bold><italic><tp:taxon-name><tp:taxon-name-part taxon-name-part-type="genus" reg="Theopropus">T.</tp:taxon-name-part> <tp:taxon-name-part taxon-name-part-type="species" reg="sinecus">sinecus</tp:taxon-name-part> <tp:taxon-name-part taxon-name-part-type="subspecies" reg="sinecus">sinecus</tp:taxon-name-part></tp:taxon-name></italic><bold>B, E</bold><italic><tp:taxon-name><tp:taxon-name-part taxon-name-part-type="genus" reg="Theopropus">T.</tp:taxon-name-part> <tp:taxon-name-part taxon-name-part-type="species" reg="xishiae">xishiae</tp:taxon-name-part></tp:taxon-name></italic> sp. nov. <bold>C, F</bold><italic><tp:taxon-name><tp:taxon-name-part taxon-name-part-type="genus" reg="Theopropus">T.</tp:taxon-name-part></tp:taxon-name></italic> sp. <bold>A–C</bold> male <bold>D–F</bold> female. Abbreviations: <bold>nve</bold> = non-visual elongation.</p></caption><graphic xmlns:xlink="http://www.w3.org/1999/xlink" xlink:href="zookeys-1049-163-g005.jpg" position="float" orientation="portrait" xlink:type="simple" id="oo_569711.jpg"><uri content-type="original_file" xlink:type="simple">https://binary.pensoft.net/fig/569711</uri></graphic></fig><fig id="F6" position="float" orientation="portrait"><object-id xmlns:xlink="http://www.w3.org/1999/xlink" content-type="doi" xlink:type="simple">10.3897/zookeys.1049.65295.figure6</object-id><object-id xmlns:xlink="http://www.w3.org/1999/xlink" content-type="arpha" xlink:type="simple">0943E83C-7006-5A5C-89B6-4A0BB6229584</object-id><label>Figure 6.</label><caption><p>Pronotum of male <italic><tp:taxon-name><tp:taxon-name-part taxon-name-part-type="genus" reg="Theopropus">Theopropus</tp:taxon-name-part></tp:taxon-name></italic> spp. in dorsal view <bold>A</bold><italic><tp:taxon-name><tp:taxon-name-part taxon-name-part-type="genus" reg="Theopropus">T.</tp:taxon-name-part> <tp:taxon-name-part taxon-name-part-type="species" reg="sinecus">sinecus</tp:taxon-name-part> <tp:taxon-name-part taxon-name-part-type="subspecies" reg="sinecus">sinecus</tp:taxon-name-part></tp:taxon-name></italic> from Guangxi <bold>B</bold><italic><tp:taxon-name><tp:taxon-name-part taxon-name-part-type="genus" reg="Theopropus">T.</tp:taxon-name-part> <tp:taxon-name-part taxon-name-part-type="species" reg="xishiae">xishiae</tp:taxon-name-part></tp:taxon-name></italic> sp. nov. holotype <bold>C</bold><italic><tp:taxon-name><tp:taxon-name-part taxon-name-part-type="genus" reg="Theopropus">T.</tp:taxon-name-part></tp:taxon-name></italic> sp. from Yunnan.</p></caption><graphic xmlns:xlink="http://www.w3.org/1999/xlink" xlink:href="zookeys-1049-163-g006.jpg" position="float" orientation="portrait" xlink:type="simple" id="oo_569712.jpg"><uri content-type="original_file" xlink:type="simple">https://binary.pensoft.net/fig/569712</uri></graphic></fig><fig id="F7" position="float" orientation="portrait"><object-id xmlns:xlink="http://www.w3.org/1999/xlink" content-type="doi" xlink:type="simple">10.3897/zookeys.1049.65295.figure7</object-id><object-id xmlns:xlink="http://www.w3.org/1999/xlink" content-type="arpha" xlink:type="simple">36524ADF-2891-5D57-956D-86CA9C74A02F</object-id><label>Figure 7.</label><caption><p>Pronotum of female <italic><tp:taxon-name><tp:taxon-name-part taxon-name-part-type="genus" reg="Theopropus">Theopropus</tp:taxon-name-part></tp:taxon-name></italic> spp. in dorsal view <bold>A</bold><italic><tp:taxon-name><tp:taxon-name-part taxon-name-part-type="genus" reg="Theopropus">T.</tp:taxon-name-part> <tp:taxon-name-part taxon-name-part-type="species" reg="sinecus">sinecus</tp:taxon-name-part> <tp:taxon-name-part taxon-name-part-type="subspecies" reg="sinecus">sinecus</tp:taxon-name-part></tp:taxon-name></italic> from Guangxi <bold>B</bold><italic><tp:taxon-name><tp:taxon-name-part taxon-name-part-type="genus" reg="Theopropus">T.</tp:taxon-name-part> <tp:taxon-name-part taxon-name-part-type="species" reg="xishiae">xishiae</tp:taxon-name-part></tp:taxon-name></italic> sp. nov. paratype <bold>C</bold><italic><tp:taxon-name><tp:taxon-name-part taxon-name-part-type="genus" reg="Theopropus">T.</tp:taxon-name-part></tp:taxon-name></italic> sp. from Yunnan.</p></caption><graphic xmlns:xlink="http://www.w3.org/1999/xlink" xlink:href="zookeys-1049-163-g007.jpg" position="float" orientation="portrait" xlink:type="simple" id="oo_569713.jpg"><uri content-type="original_file" xlink:type="simple">https://binary.pensoft.net/fig/569713</uri></graphic></fig><fig id="F8" position="float" orientation="portrait"><object-id xmlns:xlink="http://www.w3.org/1999/xlink" content-type="doi" xlink:type="simple">10.3897/zookeys.1049.65295.figure8</object-id><object-id xmlns:xlink="http://www.w3.org/1999/xlink" content-type="arpha" xlink:type="simple">4382914F-D377-5CE2-9B6B-F4E809FB6E5D</object-id><label>Figure 8.</label><caption><p>Prothoracic legs of <italic><tp:taxon-name><tp:taxon-name-part taxon-name-part-type="genus" reg="Theopropus">Theopropus</tp:taxon-name-part></tp:taxon-name></italic> spp. <bold>A, D</bold><italic><tp:taxon-name><tp:taxon-name-part taxon-name-part-type="genus" reg="Theopropus">T.</tp:taxon-name-part> <tp:taxon-name-part taxon-name-part-type="species" reg="sinecus">sinecus</tp:taxon-name-part> <tp:taxon-name-part taxon-name-part-type="subspecies" reg="sinecus">sinecus</tp:taxon-name-part></tp:taxon-name></italic><bold>B, E</bold><italic><tp:taxon-name><tp:taxon-name-part taxon-name-part-type="genus" reg="Theopropus">T.</tp:taxon-name-part> <tp:taxon-name-part taxon-name-part-type="species" reg="xishiae">xishiae</tp:taxon-name-part></tp:taxon-name></italic> sp. nov. <bold>C, F</bold><italic><tp:taxon-name><tp:taxon-name-part taxon-name-part-type="genus" reg="Theopropus">T.</tp:taxon-name-part></tp:taxon-name></italic> sp. <bold>A–C</bold> male <bold>D–F</bold> female. Abbreviations: <bold>avfs</bold> = anteroventral femoral spines; <bold>avts</bold> = anteroventral tibial spines; <bold>ds</bold> = discoidal spines; <bold>fb</bold> = femoral brush; <bold>gs</bold> = genicular spur; <bold>pvfs</bold> = posteroventral femoral spines; <bold>pvts</bold> = posteroventral tibial spines; <bold>ts</bold> = tibial spur.</p></caption><graphic xmlns:xlink="http://www.w3.org/1999/xlink" xlink:href="zookeys-1049-163-g008.jpg" position="float" orientation="portrait" xlink:type="simple" id="oo_569714.jpg"><uri content-type="original_file" xlink:type="simple">https://binary.pensoft.net/fig/569714</uri></graphic></fig><fig id="F9" position="float" orientation="portrait"><object-id xmlns:xlink="http://www.w3.org/1999/xlink" content-type="doi" xlink:type="simple">10.3897/zookeys.1049.65295.figure9</object-id><object-id xmlns:xlink="http://www.w3.org/1999/xlink" content-type="arpha" xlink:type="simple">FE7A398C-7D1A-5824-864D-3477AAF6CC0D</object-id><label>Figure 9.</label><caption><p>Abdomen and posteroventral metafemoral lobe of female <italic><tp:taxon-name><tp:taxon-name-part taxon-name-part-type="genus" reg="Theopropus">Theopropus</tp:taxon-name-part></tp:taxon-name></italic> spp. <bold>A, D</bold><italic><tp:taxon-name><tp:taxon-name-part taxon-name-part-type="genus" reg="Theopropus">T.</tp:taxon-name-part> <tp:taxon-name-part taxon-name-part-type="species" reg="xishiae">xishiae</tp:taxon-name-part></tp:taxon-name></italic> sp. nov. <bold>B, E</bold><italic><tp:taxon-name><tp:taxon-name-part taxon-name-part-type="genus" reg="Theopropus">T.</tp:taxon-name-part> <tp:taxon-name-part taxon-name-part-type="species" reg="sinecus">sinecus</tp:taxon-name-part> <tp:taxon-name-part taxon-name-part-type="subspecies" reg="sinecus">sinecus</tp:taxon-name-part></tp:taxon-name></italic><bold>C, F</bold><italic><tp:taxon-name><tp:taxon-name-part taxon-name-part-type="genus" reg="Theopropus">T.</tp:taxon-name-part></tp:taxon-name></italic> sp. <bold>A–C</bold> abdomen <bold>D–F</bold> posteroventral metafemoral lobe.</p></caption><graphic xmlns:xlink="http://www.w3.org/1999/xlink" xlink:href="zookeys-1049-163-g009.jpg" position="float" orientation="portrait" xlink:type="simple" id="oo_569715.jpg"><uri content-type="original_file" xlink:type="simple">https://binary.pensoft.net/fig/569715</uri></graphic></fig><fig id="F10" position="float" orientation="portrait"><object-id xmlns:xlink="http://www.w3.org/1999/xlink" content-type="doi" xlink:type="simple">10.3897/zookeys.1049.65295.figure10</object-id><object-id xmlns:xlink="http://www.w3.org/1999/xlink" content-type="arpha" xlink:type="simple">5AD958F3-755C-5A15-A6EA-60E8431A2256</object-id><label>Figure 10.</label><caption><p>Male genitalia of <italic><tp:taxon-name><tp:taxon-name-part taxon-name-part-type="genus" reg="Theopropus">Theopropus</tp:taxon-name-part></tp:taxon-name></italic> spp., Disarticulated genital complex, ventral view <bold>A</bold><italic><tp:taxon-name><tp:taxon-name-part taxon-name-part-type="genus" reg="Theopropus">T.</tp:taxon-name-part> <tp:taxon-name-part taxon-name-part-type="species" reg="sinecus">sinecus</tp:taxon-name-part> <tp:taxon-name-part taxon-name-part-type="subspecies" reg="sinecus">sinecus</tp:taxon-name-part></tp:taxon-name></italic> from Guangxi, Jinxiu <bold>B</bold><italic><tp:taxon-name><tp:taxon-name-part taxon-name-part-type="genus" reg="Theopropus">T.</tp:taxon-name-part> <tp:taxon-name-part taxon-name-part-type="species" reg="xishiae">xishiae</tp:taxon-name-part></tp:taxon-name></italic> sp. nov. holotype <bold>C</bold><italic><tp:taxon-name><tp:taxon-name-part taxon-name-part-type="genus" reg="Theopropus">T.</tp:taxon-name-part></tp:taxon-name></italic> sp. from Yunnan, Mengla <bold>D</bold><italic><tp:taxon-name><tp:taxon-name-part taxon-name-part-type="genus" reg="Theopropus">T.</tp:taxon-name-part> <tp:taxon-name-part taxon-name-part-type="species" reg="xishiae">xishiae</tp:taxon-name-part></tp:taxon-name></italic><bold>sp. nov.</bold> paratype <bold>E</bold><italic><tp:taxon-name><tp:taxon-name-part taxon-name-part-type="genus" reg="Theopropus">T.</tp:taxon-name-part> <tp:taxon-name-part taxon-name-part-type="species" reg="sinecus">sinecus</tp:taxon-name-part> <tp:taxon-name-part taxon-name-part-type="subspecies" reg="sinecus">sinecus</tp:taxon-name-part></tp:taxon-name></italic> from Yunnan, Honghe <bold>F</bold><italic><tp:taxon-name><tp:taxon-name-part taxon-name-part-type="genus" reg="Theopropus">T.</tp:taxon-name-part> <tp:taxon-name-part taxon-name-part-type="species" reg="sinecus">sinecus</tp:taxon-name-part> <tp:taxon-name-part taxon-name-part-type="subspecies" reg="qiongae">qiongae</tp:taxon-name-part></tp:taxon-name></italic> ssp.nov. holotype. Abbreviations: <bold>afa</bold> = phalloid apophysis; <bold>bl</bold> = basal lobe of ventral phallomere; <bold>fda</bold> = main posterior lobe of right phallomere; <bold>loa</bold> = membra- nous lobe; <bold>paa</bold> = posterior process of left phallomere; <bold>pda</bold> = primary distal process; <bold>pia</bold> = process posterolateral to pva of right phallomere; <bold>pva</bold> = process anteromesal to pia of right phallomere; <bold>sdp</bold> = secondary distal process.</p></caption><graphic xmlns:xlink="http://www.w3.org/1999/xlink" xlink:href="zookeys-1049-163-g010.jpg" position="float" orientation="portrait" xlink:type="simple" id="oo_569716.jpg"><uri content-type="original_file" xlink:type="simple">https://binary.pensoft.net/fig/569716</uri></graphic></fig><fig id="F12" position="float" orientation="portrait"><object-id xmlns:xlink="http://www.w3.org/1999/xlink" content-type="doi" xlink:type="simple">10.3897/zookeys.1049.65295.figure12</object-id><object-id xmlns:xlink="http://www.w3.org/1999/xlink" content-type="arpha" xlink:type="simple">96CF6520-BCAB-59E0-866D-1C1E29E07753</object-id><label>Figure 12.</label><caption><p>Distribution map of the distribution <italic><tp:taxon-name><tp:taxon-name-part taxon-name-part-type="genus" reg="Theopropus">Theopropus</tp:taxon-name-part></tp:taxon-name></italic> spp. in South China. ▲: <italic><tp:taxon-name><tp:taxon-name-part taxon-name-part-type="genus" reg="Theopropus">T.</tp:taxon-name-part> <tp:taxon-name-part taxon-name-part-type="species" reg="sinecus">sinecus</tp:taxon-name-part> <tp:taxon-name-part taxon-name-part-type="subspecies" reg="sinecus">sinecus</tp:taxon-name-part></tp:taxon-name></italic>; ●: <italic><tp:taxon-name><tp:taxon-name-part taxon-name-part-type="genus" reg="Theopropus">T.</tp:taxon-name-part> <tp:taxon-name-part taxon-name-part-type="species" reg="sinecus">sinecus</tp:taxon-name-part> <tp:taxon-name-part taxon-name-part-type="subspecies" reg="qiongae">qiongae</tp:taxon-name-part></tp:taxon-name></italic> ssp. nov.; * <italic><tp:taxon-name><tp:taxon-name-part taxon-name-part-type="genus" reg="Theopropus">T.</tp:taxon-name-part> <tp:taxon-name-part taxon-name-part-type="species" reg="xishiae">xishiae</tp:taxon-name-part></tp:taxon-name></italic> sp. nov.; ★: <italic><tp:taxon-name><tp:taxon-name-part taxon-name-part-type="genus" reg="Theopropus">T.</tp:taxon-name-part></tp:taxon-name></italic> sp..</p></caption><graphic xmlns:xlink="http://www.w3.org/1999/xlink" xlink:href="zookeys-1049-163-g012.jpg" position="float" orientation="portrait" xlink:type="simple" id="oo_569718.jpg"><uri content-type="original_file" xlink:type="simple">https://binary.pensoft.net/fig/569718</uri></graphic></fig><fig id="F13" position="float" orientation="portrait"><object-id xmlns:xlink="http://www.w3.org/1999/xlink" content-type="doi" xlink:type="simple">10.3897/zookeys.1049.65295.figure13</object-id><object-id xmlns:xlink="http://www.w3.org/1999/xlink" content-type="arpha" xlink:type="simple">81D1B77A-56D6-5BEE-A5A9-443BF26548EE</object-id><label>Figure 13.</label><caption><p><italic><tp:taxon-name><tp:taxon-name-part taxon-name-part-type="genus" reg="Theopropus">Theopropus</tp:taxon-name-part></tp:taxon-name></italic> spp. adult in its natural habitat <bold>A, B</bold><italic><tp:taxon-name><tp:taxon-name-part taxon-name-part-type="genus" reg="Theopropus">T.</tp:taxon-name-part> <tp:taxon-name-part taxon-name-part-type="species" reg="sinecus">sinecus</tp:taxon-name-part> <tp:taxon-name-part taxon-name-part-type="subspecies" reg="sinecus">sinecus</tp:taxon-name-part></tp:taxon-name></italic><bold>C</bold><italic><tp:taxon-name><tp:taxon-name-part taxon-name-part-type="genus" reg="Theopropus">T.</tp:taxon-name-part> <tp:taxon-name-part taxon-name-part-type="species" reg="sinecus">sinecus</tp:taxon-name-part> <tp:taxon-name-part taxon-name-part-type="subspecies" reg="qiongae">qiongae</tp:taxon-name-part></tp:taxon-name></italic> ssp. nov. <bold>D</bold><italic><tp:taxon-name><tp:taxon-name-part taxon-name-part-type="genus" reg="Theopropus">T.</tp:taxon-name-part> <tp:taxon-name-part taxon-name-part-type="species" reg="xishiae">xishiae</tp:taxon-name-part></tp:taxon-name></italic> sp. nov. <bold>E, F</bold><italic><tp:taxon-name><tp:taxon-name-part taxon-name-part-type="genus" reg="Theopropus">T.</tp:taxon-name-part></tp:taxon-name></italic> sp. <bold>A, C, E</bold> female <bold>B</bold> pair <bold>D, E</bold> male.</p></caption><graphic xmlns:xlink="http://www.w3.org/1999/xlink" xlink:href="zookeys-1049-163-g013.jpg" position="float" orientation="portrait" xlink:type="simple" id="oo_569719.jpg"><uri content-type="original_file" xlink:type="simple">https://binary.pensoft.net/fig/569719</uri></graphic></fig><fig id="F14" position="float" orientation="portrait"><object-id xmlns:xlink="http://www.w3.org/1999/xlink" content-type="doi" xlink:type="simple">10.3897/zookeys.1049.65295.figure14</object-id><object-id xmlns:xlink="http://www.w3.org/1999/xlink" content-type="arpha" xlink:type="simple">3BF2B7BC-8F85-5EE1-989F-F2793B878A18</object-id><label>Figure 14.</label><caption><p><italic><tp:taxon-name><tp:taxon-name-part taxon-name-part-type="genus" reg="Theopropus">Theopropus</tp:taxon-name-part></tp:taxon-name></italic> spp. nymph in its natural habitat and environment <bold>A</bold><italic><tp:taxon-name><tp:taxon-name-part taxon-name-part-type="genus" reg="Theopropus">T.</tp:taxon-name-part> <tp:taxon-name-part taxon-name-part-type="species" reg="sinecus">sinecus</tp:taxon-name-part> <tp:taxon-name-part taxon-name-part-type="subspecies" reg="qiongae">qiongae</tp:taxon-name-part></tp:taxon-name></italic> ssp. nov. female nymph in Hainan Is <bold>B</bold><italic><tp:taxon-name><tp:taxon-name-part taxon-name-part-type="genus" reg="Theopropus">T.</tp:taxon-name-part> <tp:taxon-name-part taxon-name-part-type="species" reg="xishiae">xishiae</tp:taxon-name-part></tp:taxon-name></italic> sp. nov. male nymph in Medog <bold>C</bold><italic><tp:taxon-name><tp:taxon-name-part taxon-name-part-type="genus" reg="Theopropus">T.</tp:taxon-name-part> <tp:taxon-name-part taxon-name-part-type="species" reg="sinecus">sinecus</tp:taxon-name-part> <tp:taxon-name-part taxon-name-part-type="subspecies" reg="sinecus">sinecus</tp:taxon-name-part></tp:taxon-name></italic> of Guangxi, Longsheng, Huaping <bold>D</bold><italic><tp:taxon-name><tp:taxon-name-part taxon-name-part-type="genus" reg="Theopropus">T.</tp:taxon-name-part> <tp:taxon-name-part taxon-name-part-type="species" reg="xishiae">xishiae</tp:taxon-name-part></tp:taxon-name></italic> sp. nov. of Tibet, Medog, Beibeng <bold>E</bold><italic><tp:taxon-name><tp:taxon-name-part taxon-name-part-type="genus" reg="Theopropus">T.</tp:taxon-name-part> <tp:taxon-name-part taxon-name-part-type="species" reg="sinecus">sinecus</tp:taxon-name-part> <tp:taxon-name-part taxon-name-part-type="subspecies" reg="qiongae">qiongae</tp:taxon-name-part></tp:taxon-name></italic> ssp. nov. of Hainan Is. Jianfengling Mt. <bold>F</bold><italic><tp:taxon-name><tp:taxon-name-part taxon-name-part-type="genus" reg="Theopropus">T.</tp:taxon-name-part></tp:taxon-name></italic> sp. of Yunnan, Mengla, Mohan.</p></caption><graphic xmlns:xlink="http://www.w3.org/1999/xlink" xlink:href="zookeys-1049-163-g014.jpg" position="float" orientation="portrait" xlink:type="simple" id="oo_569720.jpg"><uri content-type="original_file" xlink:type="simple">https://binary.pensoft.net/fig/569720</uri></graphic></fig></tp:treatment-sec></tp:taxon-treatment>
