# Supplementary material for: Notes on the genus Theopropus Saussure (Mantodea, Hymenopodidae) from China, with description of a new species from the Himalayas
Source: Zookeys. 2021 Jul 23;1049:163–82. doi: 10.3897/zookeys.1049.65295 (PMC8324580; doi:10.3897/zookeys.1049.65295)
Supplement: XML Treatment for Theopropus [file zookeys.1049.65295-treatment6.xml]

<!DOCTYPE tp:taxon-treatment
  PUBLIC "-//TaxonX//DTD Taxonomic Treatment Publishing DTD v0 20100105//EN" "tax-treatment-NSO.dtd">
<tp:taxon-treatment xmlns:tp="http://www.plazi.org/taxpub"><tp:treatment-meta><kwd-group><label>Taxon classification</label><kwd><named-content xmlns:xlink="http://www.w3.org/1999/xlink" content-type="kingdom">Animalia</named-content></kwd><kwd><named-content xmlns:xlink="http://www.w3.org/1999/xlink" content-type="order">Mantodea</named-content></kwd><kwd><named-content xmlns:xlink="http://www.w3.org/1999/xlink" content-type="family">Hymenopodidae</named-content></kwd></kwd-group><mixed-citation publication-type="journal"><person-group><name><surname>Wu</surname><given-names>Chao</given-names></name><name><surname>Liu</surname><given-names>Chun-Xiang</given-names></name></person-group><article-title>Notes on the genus <italic><tp:taxon-name><tp:taxon-name-part taxon-name-part-type="genus" reg="Theopropus">Theopropus</tp:taxon-name-part></tp:taxon-name></italic> Saussure (<tp:taxon-name><tp:taxon-name-part taxon-name-part-type="order">Mantodea</tp:taxon-name-part></tp:taxon-name>, <tp:taxon-name><tp:taxon-name-part taxon-name-part-type="family">Hymenopodidae</tp:taxon-name-part></tp:taxon-name>) from China, with description of a new species from the Himalayas</article-title><source>Zookeys</source><day>23</day><month>7</month><year>2021</year><volume>1049</volume><fpage>163</fpage><lpage>182</lpage><pub-id pub-id-type="doi">10.3897/zookeys.1049.65295</pub-id></mixed-citation></tp:treatment-meta><tp:nomenclature><tp:taxon-name><object-id xmlns:xlink="http://www.w3.org/1999/xlink" content-type="arpha" xlink:type="simple">ABC83524-5073-58D8-941B-968DE849473C</object-id>
                <tp:taxon-name-part taxon-name-part-type="genus" reg="Theopropus">Theopropus</tp:taxon-name-part>
              </tp:taxon-name><tp:taxon-authority>sp.</tp:taxon-authority><xref ref-type="fig" rid="F2">Figs 2C</xref><xref ref-type="fig" rid="F3">; 3C</xref><xref ref-type="fig" rid="F5">; 5C, F</xref><xref ref-type="fig" rid="F6">; 6C</xref><xref ref-type="fig" rid="F7">; 7C</xref><xref ref-type="fig" rid="F8">; 8C, F</xref><xref ref-type="fig" rid="F9">; 9C, E</xref><xref ref-type="fig" rid="F10">; 10C</xref><xref ref-type="fig" rid="F12">; 12</xref><xref ref-type="fig" rid="F13">; 13E, F</xref><xref ref-type="fig" rid="F14">; 14F</xref></tp:nomenclature><tp:treatment-sec sec-type="material" id="SECID0EUNBG"><title>Material examined.</title><p>35♂, 6♀. <bold>China</bold> • 5♂; Yunnan, Jinghong, Xiaopuxi; <named-content xmlns:xlink="http://www.w3.org/1999/xlink" content-type="dwc:verbatimCoordinates" xlink:type="simple"><named-content content-type="geo-json" specific-use="{&#34;type&#34;:&#34;Point&#34;,&#34;coordinates&#34;:[100.971944,22.031111]}" id="NCID0E6NBG" xlink:type="simple">22°01'52"N, 100°58'19"E</named-content></named-content>; 1100 m; 10-V-2019; Chao Wu leg.; <abbrev xmlns:xlink="http://www.w3.org/1999/xlink" content-type="institution" xlink:title="Collection of Chao Wu, Beijing, China" id="ABBRID0EEOBG" xlink:type="simple">CWC</abbrev>; • 7♂; Yunnan, Jinghong, Menglun; <named-content xmlns:xlink="http://www.w3.org/1999/xlink" content-type="dwc:verbatimCoordinates" xlink:type="simple"><named-content content-type="geo-json" specific-use="{&#34;type&#34;:&#34;Point&#34;,&#34;coordinates&#34;:[101.204722,21.960278]}" id="NCID0EMOBG" xlink:type="simple">21°57'37"N, 101°12'17"E</named-content></named-content>; 850 m; 6-V-2019; Chao Wu leg.; <named-content xmlns:xlink="http://www.w3.org/1999/xlink" content-type="dwc:institutional_code" xlink:type="simple">IZCAS</named-content>; • 8♂; Yunnan, Mengla, Bubeng; <named-content xmlns:xlink="http://www.w3.org/1999/xlink" content-type="dwc:verbatimCoordinates" xlink:type="simple"><named-content content-type="geo-json" specific-use="{&#34;type&#34;:&#34;Point&#34;,&#34;coordinates&#34;:[101.578889,21.617222]}" id="NCID0EZOBG" xlink:type="simple">21°37'02"N, 101°34'44"E</named-content></named-content>; 900 m; 11-X-2014; Chao Wu leg.; <abbrev xmlns:xlink="http://www.w3.org/1999/xlink" content-type="institution" xlink:title="Collection of Chao Wu, Beijing, China" id="ABBRID0E5OBG" xlink:type="simple">CWC</abbrev>; • 15♂; Yunnan, Mengla, Mohan; <named-content xmlns:xlink="http://www.w3.org/1999/xlink" content-type="dwc:verbatimCoordinates" xlink:type="simple"><named-content content-type="geo-json" specific-use="{&#34;type&#34;:&#34;Point&#34;,&#34;coordinates&#34;:[101.725278,21.184444]}" id="NCID0EGPBG" xlink:type="simple">21°11'04"N, 101°43'31"E</named-content></named-content>; 1000 m; 30-IX-2017; Chao Wu leg.; <abbrev xmlns:xlink="http://www.w3.org/1999/xlink" content-type="institution" xlink:title="Collection of Chao Wu, Beijing, China" id="ABBRID0ELPBG" xlink:type="simple">CWC</abbrev>; • 1♀; Yunnan, Jinghong, Menglun; <named-content xmlns:xlink="http://www.w3.org/1999/xlink" content-type="dwc:verbatimCoordinates" xlink:type="simple"><named-content content-type="geo-json" specific-use="{&#34;type&#34;:&#34;Point&#34;,&#34;coordinates&#34;:[101.204722,21.960278]}" id="NCID0ETPBG" xlink:type="simple">21°57'37"N, 101°12'17"E</named-content></named-content>; 850 m; 5-X-2014; Chao Wu leg.; <named-content xmlns:xlink="http://www.w3.org/1999/xlink" content-type="dwc:institutional_code" xlink:type="simple">IZCAS</named-content>; • 1♀; Yunnan, Mengla, Mohan; <named-content xmlns:xlink="http://www.w3.org/1999/xlink" content-type="dwc:verbatimCoordinates" xlink:type="simple"><named-content content-type="geo-json" specific-use="{&#34;type&#34;:&#34;Point&#34;,&#34;coordinates&#34;:[101.725278,21.184444]}" id="NCID0EAQBG" xlink:type="simple">21°11'04"N, 101°43'31"E</named-content></named-content>; 1000 m; 22-IX-2017; Chao Wu leg.; <abbrev xmlns:xlink="http://www.w3.org/1999/xlink" content-type="institution" xlink:title="Collection of Chao Wu, Beijing, China" id="ABBRID0EFQBG" xlink:type="simple">CWC</abbrev>; • 1♀; Yunnan, Jinghong, Menglun; <named-content xmlns:xlink="http://www.w3.org/1999/xlink" content-type="dwc:verbatimCoordinates" xlink:type="simple"><named-content content-type="geo-json" specific-use="{&#34;type&#34;:&#34;Point&#34;,&#34;coordinates&#34;:[101.204722,21.960278]}" id="NCID0ENQBG" xlink:type="simple">21°57'37"N, 101°12'17"E</named-content></named-content>; 850 m; 22-IX-2013; Chao Wu leg.; <abbrev xmlns:xlink="http://www.w3.org/1999/xlink" content-type="institution" xlink:title="Collection of Chao Wu, Beijing, China" id="ABBRID0ESQBG" xlink:type="simple">CWC</abbrev>; • 1♀; Yunnan, Jinghong, Damenglong; <named-content xmlns:xlink="http://www.w3.org/1999/xlink" content-type="dwc:verbatimCoordinates" xlink:type="simple"><named-content content-type="geo-json" specific-use="{&#34;type&#34;:&#34;Point&#34;,&#34;coordinates&#34;:[100.672778,21.511944]}" id="NCID0E1QBG" xlink:type="simple">21°30'43"N, 100°40'22"E</named-content></named-content>; 600 m; 10-X-2013; Chao Wu leg.; <abbrev xmlns:xlink="http://www.w3.org/1999/xlink" content-type="institution" xlink:title="Collection of Chao Wu, Beijing, China" id="ABBRID0E6QBG" xlink:type="simple">CWC</abbrev>.</p><p><bold>Thailand</bold> • 2♀; Thailand; Chiang Mai; VII-2017; Nan Jiang leg.; <abbrev xmlns:xlink="http://www.w3.org/1999/xlink" content-type="institution" xlink:title="Collection of Chao Wu, Beijing, China" id="ABBRID0EIRBG" xlink:type="simple">CWC</abbrev>.</p></tp:treatment-sec><tp:treatment-sec sec-type="comments" id="SECID0ENRBG"><title>Comments.</title><p><bold>Male</bold>. Compound eyes oval, anteriorly protruding. Prolongation bifid vertex conical, not reaching imaginary line extending between the apexes of the eyes (Fig. <xref ref-type="fig" rid="F5">5C</xref>). Lateral pronotal expansion wide, ratio of pronotum length to supracoxal dilatation width about 1.51–1.53. Lateral margins of pronotum bearing inconspicuous teeth. Black band on each lateral margin of metazone continuous (Fig. <xref ref-type="fig" rid="F6">6C</xref>). Anterior coxa bearing 8–10 dorsal spines, femora with 17 anteroventral spines, tibia with 17–18 anteroventral and 21 posteroventral spines; tibia with two black horizontal bands on ventral side (Fig. <xref ref-type="fig" rid="F8">8C, F</xref>). Forewings green; the black lateral borders of the white band in middle of discoidal area wide, blurry. Hindwings orangish red, transparent.</p><p><bold><italic>External genitalia</italic>:</bold> Simple. Left phallomere wide, rhomboidal; secondary distal process (spd) indistinct; phalloid apophysis (afa) short; posterior process of left phallomere (paa) digitiform (Fig. <xref ref-type="fig" rid="F10">10C</xref>).</p><p><bold>Female.</bold> Large-sized, robust. Ratio of pronotum length to supracoxal dilatation width about 1.37–1.40; black band on lateral margin of metazone continuous (Fig. <xref ref-type="fig" rid="F7">7C</xref>). Lateral margins of pronotum bearing prominently serrated teeth. Hindwings yellow, transparent at edges.</p></tp:treatment-sec><tp:treatment-sec sec-type="Differential diagnosis" id="SECID0EGTBG"><title>Differential diagnosis.</title><p>Compared with the other two species of <italic><tp:taxon-name><tp:taxon-name-part taxon-name-part-type="genus" reg="Theopropus">Theopropus</tp:taxon-name-part></tp:taxon-name></italic> in China, this species is smaller in body size, the prolongation on the vertex is small in the female, and the difference in body size between the sexes is more pronounced. The dorsal spines on anterior coxae are larger and longer than those of the other two species. The anterior tibia does not have a black spot near the spur. The male characteristics are also close to that of <italic><tp:taxon-name><tp:taxon-name-part taxon-name-part-type="genus" reg="Theopropus">T.</tp:taxon-name-part> <tp:taxon-name-part taxon-name-part-type="species" reg="cattulus">cattulus</tp:taxon-name-part></tp:taxon-name></italic> (Westwood, 1889) (type locality in Java, Indonesia) but the markings of the pronotum and forewings are different. In addition, in this species, the male hindwings do not have the opaque area which is present in the male specimens of <italic><tp:taxon-name><tp:taxon-name-part taxon-name-part-type="genus" reg="Theopropus">T.</tp:taxon-name-part> <tp:taxon-name-part taxon-name-part-type="species" reg="elegans">elegans</tp:taxon-name-part></tp:taxon-name></italic> from the Malay Peninsula. These specimens may represent another new species, and further research on this species is needed.</p></tp:treatment-sec><tp:treatment-sec sec-type="description" id="SECID0EJUBG"><title>Measurements</title><p><bold>(length in mm).</bold> Body (head to wings): male 24.8–25.3, female 41.2–42.0; body (vertex to abdomen end): male 20.4–21.8, female 38.5.1–49.8; pronotum: male 5.1–5.2, female 10.8–10.9; fore coxae: male 5.0–5.1, female 12.6–13.0; fore femora: male 5.7–5.8, female 14.1–14.3; fore tibiae: male 4.8–4.9, female 11.0–11.2; middle femora: male 4.9–5.0, female 10.7–10.9; hind femora: male 5.8–5.9, female 11.6–11.8; forewing: male 17.1–17.4, female 27.2–27.6; hindwing: male 15.6–16.1, female 23.6–23.8.</p></tp:treatment-sec><tp:treatment-sec sec-type="distribution" id="SECID0ERUBG"><title>Distribution.</title><p>China: Yunnan; Thailand.</p></tp:treatment-sec><tp:treatment-sec sec-type="description" id="SECID0EWUBG"><title>Biological characteristics.</title><p><italic><tp:taxon-name><tp:taxon-name-part taxon-name-part-type="genus" reg="Theopropus">Theopropus</tp:taxon-name-part></tp:taxon-name></italic> species often live among flowers. In Huaping of Guangxi Province (southwestern of China), <italic><tp:taxon-name><tp:taxon-name-part taxon-name-part-type="genus" reg="Theopropus">T.</tp:taxon-name-part> <tp:taxon-name-part taxon-name-part-type="species" reg="sinecus">sinecus</tp:taxon-name-part> <tp:taxon-name-part taxon-name-part-type="subspecies" reg="sinecus">sinecus</tp:taxon-name-part></tp:taxon-name></italic> often appears among the inflorescences of <tp:taxon-name><tp:taxon-name-part taxon-name-part-type="family">Valerianaceae</tp:taxon-name-part></tp:taxon-name> plants, the mottling pattern of the mantis allows them to blend in such an environment (Fig. <xref ref-type="fig" rid="F13">13A, B</xref>). The males have phototaxis during night time.</p><fig id="F13" position="float" orientation="portrait"><object-id xmlns:xlink="http://www.w3.org/1999/xlink" content-type="doi" xlink:type="simple">10.3897/zookeys.1049.65295.figure13</object-id><object-id xmlns:xlink="http://www.w3.org/1999/xlink" content-type="arpha" xlink:type="simple">81D1B77A-56D6-5BEE-A5A9-443BF26548EE</object-id><label>Figure 13.</label><caption><p><italic><tp:taxon-name><tp:taxon-name-part taxon-name-part-type="genus" reg="Theopropus">Theopropus</tp:taxon-name-part></tp:taxon-name></italic> spp. adult in its natural habitat <bold>A, B</bold><italic><tp:taxon-name><tp:taxon-name-part taxon-name-part-type="genus" reg="Theopropus">T.</tp:taxon-name-part> <tp:taxon-name-part taxon-name-part-type="species" reg="sinecus">sinecus</tp:taxon-name-part> <tp:taxon-name-part taxon-name-part-type="subspecies" reg="sinecus">sinecus</tp:taxon-name-part></tp:taxon-name></italic><bold>C</bold><italic><tp:taxon-name><tp:taxon-name-part taxon-name-part-type="genus" reg="Theopropus">T.</tp:taxon-name-part> <tp:taxon-name-part taxon-name-part-type="species" reg="sinecus">sinecus</tp:taxon-name-part> <tp:taxon-name-part taxon-name-part-type="subspecies" reg="qiongae">qiongae</tp:taxon-name-part></tp:taxon-name></italic> ssp. nov. <bold>D</bold><italic><tp:taxon-name><tp:taxon-name-part taxon-name-part-type="genus" reg="Theopropus">T.</tp:taxon-name-part> <tp:taxon-name-part taxon-name-part-type="species" reg="xishiae">xishiae</tp:taxon-name-part></tp:taxon-name></italic> sp. nov. <bold>E, F</bold><italic><tp:taxon-name><tp:taxon-name-part taxon-name-part-type="genus" reg="Theopropus">T.</tp:taxon-name-part></tp:taxon-name></italic> sp. <bold>A, C, E</bold> female <bold>B</bold> pair <bold>D, E</bold> male.</p></caption><graphic xmlns:xlink="http://www.w3.org/1999/xlink" xlink:href="zookeys-1049-163-g013.jpg" position="float" orientation="portrait" xlink:type="simple" id="oo_569719.jpg"><uri content-type="original_file" xlink:type="simple">https://binary.pensoft.net/fig/569719</uri></graphic></fig><p>In China, the genus <italic><tp:taxon-name><tp:taxon-name-part taxon-name-part-type="genus" reg="Theopropus">Theopropus</tp:taxon-name-part></tp:taxon-name></italic> ranges northwestwards to Medog, Tibet, and eastwards to the central Fujian Province. <italic><tp:taxon-name><tp:taxon-name-part taxon-name-part-type="genus" reg="Theopropus">Theopropus</tp:taxon-name-part></tp:taxon-name></italic> species often inhabit medium-elevation forests. In Guangxi Province, <italic><tp:taxon-name><tp:taxon-name-part taxon-name-part-type="genus" reg="Theopropus">T.</tp:taxon-name-part> <tp:taxon-name-part taxon-name-part-type="species" reg="sinecus">sinecus</tp:taxon-name-part> <tp:taxon-name-part taxon-name-part-type="subspecies" reg="sinecus">sinecus</tp:taxon-name-part></tp:taxon-name></italic> is distributed at an altitude of about 800–1400 m. <italic><tp:taxon-name><tp:taxon-name-part taxon-name-part-type="genus" reg="Theopropus">Theopropus</tp:taxon-name-part> <tp:taxon-name-part taxon-name-part-type="species" reg="sinecus">sinecus</tp:taxon-name-part> <tp:taxon-name-part taxon-name-part-type="subspecies" reg="qiongae">qiongae</tp:taxon-name-part></tp:taxon-name></italic> ssp. nov. was collected from 800–1000 m in Hainan Island. <italic><tp:taxon-name><tp:taxon-name-part taxon-name-part-type="genus" reg="Theopropus">Theopropus</tp:taxon-name-part></tp:taxon-name></italic> species in Yunnan Province were collected from 600–1100 m. <italic><tp:taxon-name><tp:taxon-name-part taxon-name-part-type="genus" reg="Theopropus">Theopropus</tp:taxon-name-part> <tp:taxon-name-part taxon-name-part-type="species" reg="xishiae">xishiae</tp:taxon-name-part></tp:taxon-name></italic> sp. nov. from Tibet were collected from 900–1400 m. <italic><tp:taxon-name><tp:taxon-name-part taxon-name-part-type="genus" reg="Theopropus">Theopropus</tp:taxon-name-part> <tp:taxon-name-part taxon-name-part-type="species" reg="sinecus">sinecus</tp:taxon-name-part> <tp:taxon-name-part taxon-name-part-type="subspecies" reg="sinecus">sinecus</tp:taxon-name-part></tp:taxon-name></italic> overwinters as eggs or nymphs in Guangxi, Fujian, and Guangdong Provinces. In the mountains of these areas, it snows in winter, and the lowest temperature about -5~-10 °C. Nymphs of <italic><tp:taxon-name><tp:taxon-name-part taxon-name-part-type="genus" reg="Theopropus">T.</tp:taxon-name-part> <tp:taxon-name-part taxon-name-part-type="species" reg="sinecus">sinecus</tp:taxon-name-part> <tp:taxon-name-part taxon-name-part-type="subspecies" reg="sinecus">sinecus</tp:taxon-name-part></tp:taxon-name></italic> hide in the deciduous layers during winter, and begin to grow about April of the following year; adults can be seen from July to November. In Hainan Island, no clear seasonality patterns can be observed in <italic><tp:taxon-name><tp:taxon-name-part taxon-name-part-type="genus" reg="Theopropus">T.</tp:taxon-name-part> <tp:taxon-name-part taxon-name-part-type="species" reg="sinecus">sinecus</tp:taxon-name-part> <tp:taxon-name-part taxon-name-part-type="subspecies" reg="qiongae">qiongae</tp:taxon-name-part></tp:taxon-name></italic> ssp. nov., for which adults and nymphs can be found in each season. The same situation is found in southern Yunnan. The situation for <italic><tp:taxon-name><tp:taxon-name-part taxon-name-part-type="genus" reg="Theopropus">T.</tp:taxon-name-part> <tp:taxon-name-part taxon-name-part-type="species" reg="xishiae">xishiae</tp:taxon-name-part></tp:taxon-name></italic> sp. nov. in Medog of Tibet is unclear, but adults of <italic><tp:taxon-name><tp:taxon-name-part taxon-name-part-type="genus" reg="Theopropus">T.</tp:taxon-name-part> <tp:taxon-name-part taxon-name-part-type="species" reg="xishiae">xishiae</tp:taxon-name-part></tp:taxon-name></italic> can be seen from July to October.</p><p>In rare instances, females of <italic><tp:taxon-name><tp:taxon-name-part taxon-name-part-type="genus" reg="Theopropus">Theopropus</tp:taxon-name-part> <tp:taxon-name-part taxon-name-part-type="species" reg="sinecus">sinecus</tp:taxon-name-part></tp:taxon-name></italic> collected from Guangdong and Hainan have been discovered to be parasitized by horsehair worms.</p><fig id="F14" position="float" orientation="portrait"><object-id xmlns:xlink="http://www.w3.org/1999/xlink" content-type="doi" xlink:type="simple">10.3897/zookeys.1049.65295.figure14</object-id><object-id xmlns:xlink="http://www.w3.org/1999/xlink" content-type="arpha" xlink:type="simple">3BF2B7BC-8F85-5EE1-989F-F2793B878A18</object-id><label>Figure 14.</label><caption><p><italic><tp:taxon-name><tp:taxon-name-part taxon-name-part-type="genus" reg="Theopropus">Theopropus</tp:taxon-name-part></tp:taxon-name></italic> spp. nymph in its natural habitat and environment <bold>A</bold><italic><tp:taxon-name><tp:taxon-name-part taxon-name-part-type="genus" reg="Theopropus">T.</tp:taxon-name-part> <tp:taxon-name-part taxon-name-part-type="species" reg="sinecus">sinecus</tp:taxon-name-part> <tp:taxon-name-part taxon-name-part-type="subspecies" reg="qiongae">qiongae</tp:taxon-name-part></tp:taxon-name></italic> ssp. nov. female nymph in Hainan Is <bold>B</bold><italic><tp:taxon-name><tp:taxon-name-part taxon-name-part-type="genus" reg="Theopropus">T.</tp:taxon-name-part> <tp:taxon-name-part taxon-name-part-type="species" reg="xishiae">xishiae</tp:taxon-name-part></tp:taxon-name></italic> sp. nov. male nymph in Medog <bold>C</bold><italic><tp:taxon-name><tp:taxon-name-part taxon-name-part-type="genus" reg="Theopropus">T.</tp:taxon-name-part> <tp:taxon-name-part taxon-name-part-type="species" reg="sinecus">sinecus</tp:taxon-name-part> <tp:taxon-name-part taxon-name-part-type="subspecies" reg="sinecus">sinecus</tp:taxon-name-part></tp:taxon-name></italic> of Guangxi, Longsheng, Huaping <bold>D</bold><italic><tp:taxon-name><tp:taxon-name-part taxon-name-part-type="genus" reg="Theopropus">T.</tp:taxon-name-part> <tp:taxon-name-part taxon-name-part-type="species" reg="xishiae">xishiae</tp:taxon-name-part></tp:taxon-name></italic> sp. nov. of Tibet, Medog, Beibeng <bold>E</bold><italic><tp:taxon-name><tp:taxon-name-part taxon-name-part-type="genus" reg="Theopropus">T.</tp:taxon-name-part> <tp:taxon-name-part taxon-name-part-type="species" reg="sinecus">sinecus</tp:taxon-name-part> <tp:taxon-name-part taxon-name-part-type="subspecies" reg="qiongae">qiongae</tp:taxon-name-part></tp:taxon-name></italic> ssp. nov. of Hainan Is. Jianfengling Mt. <bold>F</bold><italic><tp:taxon-name><tp:taxon-name-part taxon-name-part-type="genus" reg="Theopropus">T.</tp:taxon-name-part></tp:taxon-name></italic> sp. of Yunnan, Mengla, Mohan.</p></caption><graphic xmlns:xlink="http://www.w3.org/1999/xlink" xlink:href="zookeys-1049-163-g014.jpg" position="float" orientation="portrait" xlink:type="simple" id="oo_569720.jpg"><uri content-type="original_file" xlink:type="simple">https://binary.pensoft.net/fig/569720</uri></graphic></fig></tp:treatment-sec><tp:treatment-sec><!--Section generated to contain objects referenced in tp:taxon-treatment.--><fig id="F2" position="float" orientation="portrait"><object-id xmlns:xlink="http://www.w3.org/1999/xlink" content-type="doi" xlink:type="simple">10.3897/zookeys.1049.65295.figure2</object-id><object-id xmlns:xlink="http://www.w3.org/1999/xlink" content-type="arpha" xlink:type="simple">ED90F3B4-4A7A-5285-B882-4979C5D02EC6</object-id><label>Figure 2.</label><caption><p>Male <italic><tp:taxon-name><tp:taxon-name-part taxon-name-part-type="genus" reg="Theopropus">Theopropus</tp:taxon-name-part></tp:taxon-name></italic> spp. body in dorsal view <bold>A</bold><italic><tp:taxon-name><tp:taxon-name-part taxon-name-part-type="genus" reg="Theopropus">T.</tp:taxon-name-part> <tp:taxon-name-part taxon-name-part-type="species" reg="sinecus">sinecus</tp:taxon-name-part> <tp:taxon-name-part taxon-name-part-type="subspecies" reg="sinecus">sinecus</tp:taxon-name-part></tp:taxon-name></italic> from Guangxi <bold>B</bold><italic><tp:taxon-name><tp:taxon-name-part taxon-name-part-type="genus" reg="Theopropus">T.</tp:taxon-name-part> <tp:taxon-name-part taxon-name-part-type="species" reg="xishiae">xishiae</tp:taxon-name-part></tp:taxon-name></italic> sp. nov. paratype <bold>C</bold><italic><tp:taxon-name><tp:taxon-name-part taxon-name-part-type="genus" reg="Theopropus">T.</tp:taxon-name-part></tp:taxon-name></italic> sp. from Yunnan.</p></caption><graphic xmlns:xlink="http://www.w3.org/1999/xlink" xlink:href="zookeys-1049-163-g002.jpg" position="float" orientation="portrait" xlink:type="simple" id="oo_569708.jpg"><uri content-type="original_file" xlink:type="simple">https://binary.pensoft.net/fig/569708</uri></graphic></fig><fig id="F3" position="float" orientation="portrait"><object-id xmlns:xlink="http://www.w3.org/1999/xlink" content-type="doi" xlink:type="simple">10.3897/zookeys.1049.65295.figure3</object-id><object-id xmlns:xlink="http://www.w3.org/1999/xlink" content-type="arpha" xlink:type="simple">88E3A061-3187-5D9B-9757-8CB685AE77A5</object-id><label>Figure 3.</label><caption><p>Female <italic><tp:taxon-name><tp:taxon-name-part taxon-name-part-type="genus" reg="Theopropus">Theopropus</tp:taxon-name-part></tp:taxon-name></italic> spp. body in dorsal view <bold>A</bold><italic><tp:taxon-name><tp:taxon-name-part taxon-name-part-type="genus" reg="Theopropus">T.</tp:taxon-name-part> <tp:taxon-name-part taxon-name-part-type="species" reg="sinecus">sinecus</tp:taxon-name-part> <tp:taxon-name-part taxon-name-part-type="subspecies" reg="sinecus">sinecus</tp:taxon-name-part></tp:taxon-name></italic> from Guangxi <bold>B</bold><italic><tp:taxon-name><tp:taxon-name-part taxon-name-part-type="genus" reg="Theopropus">T.</tp:taxon-name-part> <tp:taxon-name-part taxon-name-part-type="species" reg="xishiae">xishiae</tp:taxon-name-part></tp:taxon-name></italic> sp. nov. paratype <bold>C</bold><italic><tp:taxon-name><tp:taxon-name-part taxon-name-part-type="genus" reg="Theopropus">T.</tp:taxon-name-part></tp:taxon-name></italic> sp. from Yunnan.</p></caption><graphic xmlns:xlink="http://www.w3.org/1999/xlink" xlink:href="zookeys-1049-163-g003.jpg" position="float" orientation="portrait" xlink:type="simple" id="oo_569709.jpg"><uri content-type="original_file" xlink:type="simple">https://binary.pensoft.net/fig/569709</uri></graphic></fig><fig id="F5" position="float" orientation="portrait"><object-id xmlns:xlink="http://www.w3.org/1999/xlink" content-type="doi" xlink:type="simple">10.3897/zookeys.1049.65295.figure5</object-id><object-id xmlns:xlink="http://www.w3.org/1999/xlink" content-type="arpha" xlink:type="simple">31EBB90C-5EFA-5A4A-9703-157D6311514D</object-id><label>Figure 5.</label><caption><p>Head of <italic><tp:taxon-name><tp:taxon-name-part taxon-name-part-type="genus" reg="Theopropus">Theopropus</tp:taxon-name-part></tp:taxon-name></italic> spp., anterior view <bold>A, D</bold><italic><tp:taxon-name><tp:taxon-name-part taxon-name-part-type="genus" reg="Theopropus">T.</tp:taxon-name-part> <tp:taxon-name-part taxon-name-part-type="species" reg="sinecus">sinecus</tp:taxon-name-part> <tp:taxon-name-part taxon-name-part-type="subspecies" reg="sinecus">sinecus</tp:taxon-name-part></tp:taxon-name></italic><bold>B, E</bold><italic><tp:taxon-name><tp:taxon-name-part taxon-name-part-type="genus" reg="Theopropus">T.</tp:taxon-name-part> <tp:taxon-name-part taxon-name-part-type="species" reg="xishiae">xishiae</tp:taxon-name-part></tp:taxon-name></italic> sp. nov. <bold>C, F</bold><italic><tp:taxon-name><tp:taxon-name-part taxon-name-part-type="genus" reg="Theopropus">T.</tp:taxon-name-part></tp:taxon-name></italic> sp. <bold>A–C</bold> male <bold>D–F</bold> female. Abbreviations: <bold>nve</bold> = non-visual elongation.</p></caption><graphic xmlns:xlink="http://www.w3.org/1999/xlink" xlink:href="zookeys-1049-163-g005.jpg" position="float" orientation="portrait" xlink:type="simple" id="oo_569711.jpg"><uri content-type="original_file" xlink:type="simple">https://binary.pensoft.net/fig/569711</uri></graphic></fig><fig id="F6" position="float" orientation="portrait"><object-id xmlns:xlink="http://www.w3.org/1999/xlink" content-type="doi" xlink:type="simple">10.3897/zookeys.1049.65295.figure6</object-id><object-id xmlns:xlink="http://www.w3.org/1999/xlink" content-type="arpha" xlink:type="simple">0943E83C-7006-5A5C-89B6-4A0BB6229584</object-id><label>Figure 6.</label><caption><p>Pronotum of male <italic><tp:taxon-name><tp:taxon-name-part taxon-name-part-type="genus" reg="Theopropus">Theopropus</tp:taxon-name-part></tp:taxon-name></italic> spp. in dorsal view <bold>A</bold><italic><tp:taxon-name><tp:taxon-name-part taxon-name-part-type="genus" reg="Theopropus">T.</tp:taxon-name-part> <tp:taxon-name-part taxon-name-part-type="species" reg="sinecus">sinecus</tp:taxon-name-part> <tp:taxon-name-part taxon-name-part-type="subspecies" reg="sinecus">sinecus</tp:taxon-name-part></tp:taxon-name></italic> from Guangxi <bold>B</bold><italic><tp:taxon-name><tp:taxon-name-part taxon-name-part-type="genus" reg="Theopropus">T.</tp:taxon-name-part> <tp:taxon-name-part taxon-name-part-type="species" reg="xishiae">xishiae</tp:taxon-name-part></tp:taxon-name></italic> sp. nov. holotype <bold>C</bold><italic><tp:taxon-name><tp:taxon-name-part taxon-name-part-type="genus" reg="Theopropus">T.</tp:taxon-name-part></tp:taxon-name></italic> sp. from Yunnan.</p></caption><graphic xmlns:xlink="http://www.w3.org/1999/xlink" xlink:href="zookeys-1049-163-g006.jpg" position="float" orientation="portrait" xlink:type="simple" id="oo_569712.jpg"><uri content-type="original_file" xlink:type="simple">https://binary.pensoft.net/fig/569712</uri></graphic></fig><fig id="F7" position="float" orientation="portrait"><object-id xmlns:xlink="http://www.w3.org/1999/xlink" content-type="doi" xlink:type="simple">10.3897/zookeys.1049.65295.figure7</object-id><object-id xmlns:xlink="http://www.w3.org/1999/xlink" content-type="arpha" xlink:type="simple">36524ADF-2891-5D57-956D-86CA9C74A02F</object-id><label>Figure 7.</label><caption><p>Pronotum of female <italic><tp:taxon-name><tp:taxon-name-part taxon-name-part-type="genus" reg="Theopropus">Theopropus</tp:taxon-name-part></tp:taxon-name></italic> spp. in dorsal view <bold>A</bold><italic><tp:taxon-name><tp:taxon-name-part taxon-name-part-type="genus" reg="Theopropus">T.</tp:taxon-name-part> <tp:taxon-name-part taxon-name-part-type="species" reg="sinecus">sinecus</tp:taxon-name-part> <tp:taxon-name-part taxon-name-part-type="subspecies" reg="sinecus">sinecus</tp:taxon-name-part></tp:taxon-name></italic> from Guangxi <bold>B</bold><italic><tp:taxon-name><tp:taxon-name-part taxon-name-part-type="genus" reg="Theopropus">T.</tp:taxon-name-part> <tp:taxon-name-part taxon-name-part-type="species" reg="xishiae">xishiae</tp:taxon-name-part></tp:taxon-name></italic> sp. nov. paratype <bold>C</bold><italic><tp:taxon-name><tp:taxon-name-part taxon-name-part-type="genus" reg="Theopropus">T.</tp:taxon-name-part></tp:taxon-name></italic> sp. from Yunnan.</p></caption><graphic xmlns:xlink="http://www.w3.org/1999/xlink" xlink:href="zookeys-1049-163-g007.jpg" position="float" orientation="portrait" xlink:type="simple" id="oo_569713.jpg"><uri content-type="original_file" xlink:type="simple">https://binary.pensoft.net/fig/569713</uri></graphic></fig><fig id="F8" position="float" orientation="portrait"><object-id xmlns:xlink="http://www.w3.org/1999/xlink" content-type="doi" xlink:type="simple">10.3897/zookeys.1049.65295.figure8</object-id><object-id xmlns:xlink="http://www.w3.org/1999/xlink" content-type="arpha" xlink:type="simple">4382914F-D377-5CE2-9B6B-F4E809FB6E5D</object-id><label>Figure 8.</label><caption><p>Prothoracic legs of <italic><tp:taxon-name><tp:taxon-name-part taxon-name-part-type="genus" reg="Theopropus">Theopropus</tp:taxon-name-part></tp:taxon-name></italic> spp. <bold>A, D</bold><italic><tp:taxon-name><tp:taxon-name-part taxon-name-part-type="genus" reg="Theopropus">T.</tp:taxon-name-part> <tp:taxon-name-part taxon-name-part-type="species" reg="sinecus">sinecus</tp:taxon-name-part> <tp:taxon-name-part taxon-name-part-type="subspecies" reg="sinecus">sinecus</tp:taxon-name-part></tp:taxon-name></italic><bold>B, E</bold><italic><tp:taxon-name><tp:taxon-name-part taxon-name-part-type="genus" reg="Theopropus">T.</tp:taxon-name-part> <tp:taxon-name-part taxon-name-part-type="species" reg="xishiae">xishiae</tp:taxon-name-part></tp:taxon-name></italic> sp. nov. <bold>C, F</bold><italic><tp:taxon-name><tp:taxon-name-part taxon-name-part-type="genus" reg="Theopropus">T.</tp:taxon-name-part></tp:taxon-name></italic> sp. <bold>A–C</bold> male <bold>D–F</bold> female. Abbreviations: <bold>avfs</bold> = anteroventral femoral spines; <bold>avts</bold> = anteroventral tibial spines; <bold>ds</bold> = discoidal spines; <bold>fb</bold> = femoral brush; <bold>gs</bold> = genicular spur; <bold>pvfs</bold> = posteroventral femoral spines; <bold>pvts</bold> = posteroventral tibial spines; <bold>ts</bold> = tibial spur.</p></caption><graphic xmlns:xlink="http://www.w3.org/1999/xlink" xlink:href="zookeys-1049-163-g008.jpg" position="float" orientation="portrait" xlink:type="simple" id="oo_569714.jpg"><uri content-type="original_file" xlink:type="simple">https://binary.pensoft.net/fig/569714</uri></graphic></fig><fig id="F9" position="float" orientation="portrait"><object-id xmlns:xlink="http://www.w3.org/1999/xlink" content-type="doi" xlink:type="simple">10.3897/zookeys.1049.65295.figure9</object-id><object-id xmlns:xlink="http://www.w3.org/1999/xlink" content-type="arpha" xlink:type="simple">FE7A398C-7D1A-5824-864D-3477AAF6CC0D</object-id><label>Figure 9.</label><caption><p>Abdomen and posteroventral metafemoral lobe of female <italic><tp:taxon-name><tp:taxon-name-part taxon-name-part-type="genus" reg="Theopropus">Theopropus</tp:taxon-name-part></tp:taxon-name></italic> spp. <bold>A, D</bold><italic><tp:taxon-name><tp:taxon-name-part taxon-name-part-type="genus" reg="Theopropus">T.</tp:taxon-name-part> <tp:taxon-name-part taxon-name-part-type="species" reg="xishiae">xishiae</tp:taxon-name-part></tp:taxon-name></italic> sp. nov. <bold>B, E</bold><italic><tp:taxon-name><tp:taxon-name-part taxon-name-part-type="genus" reg="Theopropus">T.</tp:taxon-name-part> <tp:taxon-name-part taxon-name-part-type="species" reg="sinecus">sinecus</tp:taxon-name-part> <tp:taxon-name-part taxon-name-part-type="subspecies" reg="sinecus">sinecus</tp:taxon-name-part></tp:taxon-name></italic><bold>C, F</bold><italic><tp:taxon-name><tp:taxon-name-part taxon-name-part-type="genus" reg="Theopropus">T.</tp:taxon-name-part></tp:taxon-name></italic> sp. <bold>A–C</bold> abdomen <bold>D–F</bold> posteroventral metafemoral lobe.</p></caption><graphic xmlns:xlink="http://www.w3.org/1999/xlink" xlink:href="zookeys-1049-163-g009.jpg" position="float" orientation="portrait" xlink:type="simple" id="oo_569715.jpg"><uri content-type="original_file" xlink:type="simple">https://binary.pensoft.net/fig/569715</uri></graphic></fig><fig id="F10" position="float" orientation="portrait"><object-id xmlns:xlink="http://www.w3.org/1999/xlink" content-type="doi" xlink:type="simple">10.3897/zookeys.1049.65295.figure10</object-id><object-id xmlns:xlink="http://www.w3.org/1999/xlink" content-type="arpha" xlink:type="simple">5AD958F3-755C-5A15-A6EA-60E8431A2256</object-id><label>Figure 10.</label><caption><p>Male genitalia of <italic><tp:taxon-name><tp:taxon-name-part taxon-name-part-type="genus" reg="Theopropus">Theopropus</tp:taxon-name-part></tp:taxon-name></italic> spp., Disarticulated genital complex, ventral view <bold>A</bold><italic><tp:taxon-name><tp:taxon-name-part taxon-name-part-type="genus" reg="Theopropus">T.</tp:taxon-name-part> <tp:taxon-name-part taxon-name-part-type="species" reg="sinecus">sinecus</tp:taxon-name-part> <tp:taxon-name-part taxon-name-part-type="subspecies" reg="sinecus">sinecus</tp:taxon-name-part></tp:taxon-name></italic> from Guangxi, Jinxiu <bold>B</bold><italic><tp:taxon-name><tp:taxon-name-part taxon-name-part-type="genus" reg="Theopropus">T.</tp:taxon-name-part> <tp:taxon-name-part taxon-name-part-type="species" reg="xishiae">xishiae</tp:taxon-name-part></tp:taxon-name></italic> sp. nov. holotype <bold>C</bold><italic><tp:taxon-name><tp:taxon-name-part taxon-name-part-type="genus" reg="Theopropus">T.</tp:taxon-name-part></tp:taxon-name></italic> sp. from Yunnan, Mengla <bold>D</bold><italic><tp:taxon-name><tp:taxon-name-part taxon-name-part-type="genus" reg="Theopropus">T.</tp:taxon-name-part> <tp:taxon-name-part taxon-name-part-type="species" reg="xishiae">xishiae</tp:taxon-name-part></tp:taxon-name></italic><bold>sp. nov.</bold> paratype <bold>E</bold><italic><tp:taxon-name><tp:taxon-name-part taxon-name-part-type="genus" reg="Theopropus">T.</tp:taxon-name-part> <tp:taxon-name-part taxon-name-part-type="species" reg="sinecus">sinecus</tp:taxon-name-part> <tp:taxon-name-part taxon-name-part-type="subspecies" reg="sinecus">sinecus</tp:taxon-name-part></tp:taxon-name></italic> from Yunnan, Honghe <bold>F</bold><italic><tp:taxon-name><tp:taxon-name-part taxon-name-part-type="genus" reg="Theopropus">T.</tp:taxon-name-part> <tp:taxon-name-part taxon-name-part-type="species" reg="sinecus">sinecus</tp:taxon-name-part> <tp:taxon-name-part taxon-name-part-type="subspecies" reg="qiongae">qiongae</tp:taxon-name-part></tp:taxon-name></italic> ssp.nov. holotype. Abbreviations: <bold>afa</bold> = phalloid apophysis; <bold>bl</bold> = basal lobe of ventral phallomere; <bold>fda</bold> = main posterior lobe of right phallomere; <bold>loa</bold> = membra- nous lobe; <bold>paa</bold> = posterior process of left phallomere; <bold>pda</bold> = primary distal process; <bold>pia</bold> = process posterolateral to pva of right phallomere; <bold>pva</bold> = process anteromesal to pia of right phallomere; <bold>sdp</bold> = secondary distal process.</p></caption><graphic xmlns:xlink="http://www.w3.org/1999/xlink" xlink:href="zookeys-1049-163-g010.jpg" position="float" orientation="portrait" xlink:type="simple" id="oo_569716.jpg"><uri content-type="original_file" xlink:type="simple">https://binary.pensoft.net/fig/569716</uri></graphic></fig><fig id="F12" position="float" orientation="portrait"><object-id xmlns:xlink="http://www.w3.org/1999/xlink" content-type="doi" xlink:type="simple">10.3897/zookeys.1049.65295.figure12</object-id><object-id xmlns:xlink="http://www.w3.org/1999/xlink" content-type="arpha" xlink:type="simple">96CF6520-BCAB-59E0-866D-1C1E29E07753</object-id><label>Figure 12.</label><caption><p>Distribution map of the distribution <italic><tp:taxon-name><tp:taxon-name-part taxon-name-part-type="genus" reg="Theopropus">Theopropus</tp:taxon-name-part></tp:taxon-name></italic> spp. in South China. ▲: <italic><tp:taxon-name><tp:taxon-name-part taxon-name-part-type="genus" reg="Theopropus">T.</tp:taxon-name-part> <tp:taxon-name-part taxon-name-part-type="species" reg="sinecus">sinecus</tp:taxon-name-part> <tp:taxon-name-part taxon-name-part-type="subspecies" reg="sinecus">sinecus</tp:taxon-name-part></tp:taxon-name></italic>; ●: <italic><tp:taxon-name><tp:taxon-name-part taxon-name-part-type="genus" reg="Theopropus">T.</tp:taxon-name-part> <tp:taxon-name-part taxon-name-part-type="species" reg="sinecus">sinecus</tp:taxon-name-part> <tp:taxon-name-part taxon-name-part-type="subspecies" reg="qiongae">qiongae</tp:taxon-name-part></tp:taxon-name></italic> ssp. nov.; * <italic><tp:taxon-name><tp:taxon-name-part taxon-name-part-type="genus" reg="Theopropus">T.</tp:taxon-name-part> <tp:taxon-name-part taxon-name-part-type="species" reg="xishiae">xishiae</tp:taxon-name-part></tp:taxon-name></italic> sp. nov.; ★: <italic><tp:taxon-name><tp:taxon-name-part taxon-name-part-type="genus" reg="Theopropus">T.</tp:taxon-name-part></tp:taxon-name></italic> sp..</p></caption><graphic xmlns:xlink="http://www.w3.org/1999/xlink" xlink:href="zookeys-1049-163-g012.jpg" position="float" orientation="portrait" xlink:type="simple" id="oo_569718.jpg"><uri content-type="original_file" xlink:type="simple">https://binary.pensoft.net/fig/569718</uri></graphic></fig></tp:treatment-sec></tp:taxon-treatment>
